# Supplementary material for: N-(2,3-Dimethyl­phen­yl)-2,4-dimethyl­benzene­sulfonamide
Source: Acta Crystallogr Sect E Struct Rep Online. 2010 Apr 2;66(Pt 5):o1017. doi: 10.1107/S1600536810011669 (PMC2979125; doi:10.1107/S1600536810011669)
Supplement: Supplementary file 1 [file e-66-o1017-sup1.cif]

##############################################################################
###                                                                        ###
###        Electronic paper (Acta Crystallographica Section E)             ###
###                                                                        ###
##############################################################################
#                                                                            #
# This CIF contains the data in a paper accepted for publication in Acta     #
# Crystallographica Section E. It conforms to the requirements of Notes      #
# for Authors for Section E, and has been peer reviewed under the auspices   #
# of the IUCr Commission on Journals.                                        #
#                                                                            #
# Full details of the Crystallographic Information File format               #
# are given in the paper "The Crystallographic Information File (CIF):       #
# a New Standard Archive File for Crystallography" by S. R. Hall, F. H.      #
# Allen and I. D. Brown [Acta Cryst. (1991), A47, 655-685].                  #
#                                                                            #
# The current version of the core CIF dictionary is obtainable from          #
# ftp://ftp.iucr.org/pub/cif_core.dic. The current version number is 2.4.    #
#                                                                            #
# Software is freely available for graphical display of the structure(s) in  #
# this CIF.  For information consult the CIF home page http://www.iucr.org/  #
# cif/home.html                                                              #
#                                                                            #
# This file may be used for bona fide research purposes within the           #
# scientific community so long as proper attribution is given to the journal # 
# article from which it was obtained.                                        #
#                                                                            #
##############################################################################
                                             
data_I
_audit_creation_method     SHELXL-97
_chemical_name_systematic
;
<i>N</i>-(2,3-Dimethylphenyl)-2,4-dimethylbenzenesulfonamide
;
_chemical_name_common     ?
_chemical_formula_moiety     'C16 H19 N O2 S'
_chemical_formula_sum     'C16 H19 N O2 S'
_chemical_formula_iupac     'C16 H19 N O2 S'
_chemical_formula_weight     289.38
_chemical_melting_point     ?
_symmetry_cell_setting     Triclinic
_symmetry_space_group_name_H-M     'P -1'
_symmetry_space_group_name_HALL     '-P 1'
loop_
    _symmetry_equiv_pos_as_xyz
    'x, y, z'
    '-x, -y, -z'
_cell_length_a     8.3643(7)
_cell_length_b     10.9750(10)
_cell_length_c     16.996(2)
_cell_angle_alpha     83.034(9)
_cell_angle_beta     80.100(7)
_cell_angle_gamma     81.796(9)
_cell_volume     1513.7(3)
_cell_formula_units_Z     4
_cell_measurement_reflns_used     3007
_cell_measurement_theta_min     2.49
_cell_measurement_theta_max     27.97
_cell_measurement_temperature     299(2)
_exptl_crystal_description     Prism
_exptl_crystal_colour     yellow
_exptl_crystal_size_max     0.34
_exptl_crystal_size_mid     0.30
_exptl_crystal_size_min     0.20
_exptl_crystal_density_diffrn     1.270
_exptl_crystal_density_meas     ?
_exptl_crystal_density_method     'not measured'
_exptl_crystal_F_000     616
_exptl_absorpt_coefficient_mu     0.215
_exptl_absorpt_correction_type     multi-scan
_exptl_absorpt_process_details
;
(CrysAlis RED; Oxford Diffraction, 2009)
;
_exptl_absorpt_correction_T_min     0.9306
_exptl_absorpt_correction_T_max     0.9583
_exptl_special_details
;
;
_diffrn_ambient_temperature     299(2)
_diffrn_radiation_type     MoK\a
_diffrn_radiation_wavelength     0.71073
_diffrn_radiation_source     'fine-focus sealed tube'
_diffrn_radiation_monochromator     graphite
_diffrn_measurement_device_type
;
Oxford Diffraction Xcalibur diffractometer
with a Sapphire CCD detector
;
_diffrn_measurement_method
;
Rotation method data acquisition using \w and \f scans
;
_diffrn_detector_area_resol_mean     ?
_diffrn_reflns_number     11164
_diffrn_reflns_av_R_equivalents     0.0160
_diffrn_reflns_av_sigmaI/netI     0.0275
_diffrn_reflns_theta_min     2.49
_diffrn_reflns_theta_max     26.37
_diffrn_reflns_theta_full     26.37
_diffrn_measured_fraction_theta_max     0.989
_diffrn_measured_fraction_theta_full     0.989
_diffrn_reflns_limit_h_min     -10
_diffrn_reflns_limit_h_max     10
_diffrn_reflns_limit_k_min     -13
_diffrn_reflns_limit_k_max     13
_diffrn_reflns_limit_l_min     -21
_diffrn_reflns_limit_l_max     21
_diffrn_standards_number     0
_diffrn_standards_interval_count     ?
_diffrn_standards_interval_time     ?
_diffrn_standards_decay_%     0
_refine_special_details
;
Refinement of <i>F</i>^2^ against ALL reflections. The weighted <i>R</i>-factor
wR and goodness of fit <i>S</i> are based on <i>F</i>^2^, conventional
<i>R</i>-factors <i>R</i> are based on <i>F</i>, with <i>F</i> set to zero for
negative <i>F</i>^2^. The threshold expression of <i>F</i>^2^ >
\s(<i>F</i>^2^) is used only for calculating <i>R</i>-factors(gt) etc. and is
not relevant to the choice of reflections for refinement. <i>R</i>-factors
based on <i>F</i>^2^ are statistically about twice as large as those based on
<i>F</i>, and <i>R</i>- factors based on ALL data will be even larger.
;
_reflns_number_total     6136
_reflns_number_gt     4196
_reflns_threshold_expression     I>2\s(I)
_refine_ls_structure_factor_coef     Fsqd
_refine_ls_matrix_type     full
_refine_ls_R_factor_all     0.0850
_refine_ls_R_factor_gt     0.0579
_refine_ls_wR_factor_gt     0.1463
_refine_ls_wR_factor_ref     0.1613
_refine_ls_goodness_of_fit_ref     1.034
_refine_ls_restrained_S_all     1.034
_refine_ls_number_reflns     6136
_refine_ls_number_parameters     375
_refine_ls_number_restraints     0
_refine_ls_hydrogen_treatment     mixed
_refine_ls_weighting_scheme     calc
_refine_ls_weighting_details
         'calc w=1/[\s^2^(Fo^2^)+(0.0699P)^2^+0.9151P] where P=(Fo^2^+2Fc^2^)/3'
_atom_sites_solution_hydrogens     geom
_atom_sites_solution_primary     direct
_atom_sites_solution_secondary     difmap
_refine_ls_shift/su_max     0.002
_refine_ls_shift/su_mean     0.000
_refine_diff_density_max     0.656
_refine_diff_density_min     -0.412
_refine_ls_extinction_method     none
_refine_ls_extinction_coef     ?
loop_
    _atom_type_symbol
    _atom_type_description
    _atom_type_scat_dispersion_real
    _atom_type_scat_dispersion_imag
    _atom_type_scat_source
    'C' 'C' 0.0033 0.0016
                         'International Tables Vol C Tables 4.2.6.8 and 6.1.1.4'
    'H' 'H' 0.0000 0.0000
                         'International Tables Vol C Tables 4.2.6.8 and 6.1.1.4'
    'N' 'N' 0.0061 0.0033
                         'International Tables Vol C Tables 4.2.6.8 and 6.1.1.4'
    'O' 'O' 0.0106 0.0060
                         'International Tables Vol C Tables 4.2.6.8 and 6.1.1.4'
    'S' 'S' 0.1246 0.1234
                         'International Tables Vol C Tables 4.2.6.8 and 6.1.1.4'
_computing_data_collection
;
CrysAlis CCD (Oxford Diffraction, 2009)
;
_computing_cell_refinement
;
CrysAlis RED (Oxford Diffraction, 2009)
;
_computing_data_reduction
;
CrysAlis RED (Oxford Diffraction, 2009)
;
_computing_structure_solution     'SHELXS97 (Sheldrick, 2008)'
_computing_structure_refinement     'SHELXL97 (Sheldrick, 2008)'
_computing_molecular_graphics     'PLATON (Spek, 2009)'
_computing_publication_material     'SHELXL97 (Sheldrick, 2008)'
loop_
    _atom_site_type_symbol
    _atom_site_label
    _atom_site_fract_x
    _atom_site_fract_y
    _atom_site_fract_z
    _atom_site_U_iso_or_equiv
    _atom_site_adp_type
    _atom_site_calc_flag
    _atom_site_refinement_flags
    _atom_site_occupancy
    _atom_site_disorder_assembly
    _atom_site_disorder_group
    C C1 0.7579(3) 0.1917(2) 0.30498(15) 0.0439(6) Uani d . 1 . .
    C C2 0.8079(3) 0.0826(2) 0.35144(17) 0.0487(6) Uani d . 1 . .
    C C3 0.6896(4) 0.0046(3) 0.38031(18) 0.0559(7) Uani d . 1 . .
    H H3 0.7200 -0.0685 0.4110 0.067 Uiso calc R 1 . .
    C C4 0.5295(4) 0.0283(3) 0.36652(18) 0.0548(7) Uani d . 1 . .
    C C5 0.4848(4) 0.1366(3) 0.32071(19) 0.0582(8) Uani d . 1 . .
    H H5 0.3781 0.1550 0.3101 0.070 Uiso calc R 1 . .
    C C6 0.5965(3) 0.2167(3) 0.29087(18) 0.0532(7) Uani d . 1 . .
    H H6 0.5642 0.2895 0.2605 0.064 Uiso calc R 1 . .
    C C7 0.9403(3) 0.3704(2) 0.40309(15) 0.0405(6) Uani d . 1 . .
    C C8 1.1020(3) 0.3881(2) 0.40397(16) 0.0431(6) Uani d . 1 . .
    C C9 1.1659(4) 0.3549(3) 0.47568(18) 0.0532(7) Uani d . 1 . .
    C C10 1.0649(5) 0.3099(3) 0.54282(18) 0.0649(9) Uani d . 1 . .
    H H10 1.1067 0.2888 0.5906 0.078 Uiso calc R 1 . .
    C C11 0.9048(5) 0.2950(3) 0.54161(19) 0.0664(9) Uani d . 1 . .
    H H11 0.8397 0.2652 0.5880 0.080 Uiso calc R 1 . .
    C C12 0.8422(4) 0.3247(3) 0.47111(18) 0.0545(7) Uani d . 1 . .
    H H12 0.7346 0.3142 0.4692 0.065 Uiso calc R 1 . .
    C C13 0.9783(4) 0.0452(3) 0.3710(2) 0.0703(9) Uani d . 1 . .
    H H13A 1.0148 0.1136 0.3902 0.084 Uiso calc R 1 . .
    H H13B 1.0510 0.0220 0.3235 0.084 Uiso calc R 1 . .
    H H13C 0.9778 -0.0236 0.4116 0.084 Uiso calc R 1 . .
    C C14 0.4087(4) -0.0607(3) 0.4010(2) 0.0770(10) Uani d . 1 . .
    H H14A 0.4628 -0.1313 0.4293 0.092 Uiso calc R 1 . .
    H H14B 0.3640 -0.0869 0.3584 0.092 Uiso calc R 1 . .
    H H14C 0.3221 -0.0206 0.4374 0.092 Uiso calc R 1 . .
    C C15 1.2017(4) 0.4467(3) 0.33078(19) 0.0594(8) Uani d . 1 . .
    H H15A 1.1299 0.4970 0.2980 0.071 Uiso calc R 1 . .
    H H15B 1.2662 0.3833 0.3007 0.071 Uiso calc R 1 . .
    H H15C 1.2725 0.4973 0.3469 0.071 Uiso calc R 1 . .
    C C16 1.3387(4) 0.3701(4) 0.4809(2) 0.0815(11) Uani d . 1 . .
    H H16A 1.3584 0.4534 0.4616 0.098 Uiso calc R 1 . .
    H H16B 1.4123 0.3136 0.4486 0.098 Uiso calc R 1 . .
    H H16C 1.3563 0.3531 0.5357 0.098 Uiso calc R 1 . .
    N N1 0.8735(3) 0.4042(2) 0.32974(14) 0.0487(6) Uani d . 1 . .
    H H1N 0.783(4) 0.447(3) 0.3348(18) 0.058 Uiso d . 1 . .
    O O1 0.8196(3) 0.37379(19) 0.19753(12) 0.0638(6) Uani d . 1 . .
    O O2 1.0524(2) 0.24770(19) 0.25134(12) 0.0596(5) Uani d . 1 . .
    S S1 0.88758(9) 0.30509(6) 0.26408(4) 0.0484(2) Uani d . 1 . .
    C C17 0.6666(3) 0.7822(2) 0.21219(16) 0.0459(6) Uani d . 1 . .
    C C18 0.6232(3) 0.8894(2) 0.16309(18) 0.0503(7) Uani d . 1 . .
    C C19 0.7455(4) 0.9638(3) 0.1334(2) 0.0621(8) Uani d . 1 . .
    H H19 0.7199 1.0352 0.1002 0.075 Uiso calc R 1 . .
    C C20 0.9028(4) 0.9375(3) 0.1505(2) 0.0621(8) Uani d . 1 . .
    C C21 0.9409(4) 0.8305(3) 0.1997(2) 0.0644(9) Uani d . 1 . .
    H H21 1.0461 0.8107 0.2122 0.077 Uiso calc R 1 . .
    C C22 0.8243(4) 0.7539(3) 0.22987(18) 0.0552(7) Uani d . 1 . .
    H H22 0.8512 0.6821 0.2625 0.066 Uiso calc R 1 . .
    C C23 0.4896(3) 0.6176(2) 0.10779(15) 0.0403(6) Uani d . 1 . .
    C C24 0.6025(3) 0.6394(2) 0.03794(16) 0.0427(6) Uani d . 1 . .
    C C25 0.5393(4) 0.6793(2) -0.03382(17) 0.0523(7) Uani d . 1 . .
    C C26 0.3736(4) 0.6952(3) -0.0335(2) 0.0615(8) Uani d . 1 . .
    H H26 0.3337 0.7213 -0.0813 0.074 Uiso calc R 1 . .
    C C27 0.2650(4) 0.6736(3) 0.0354(2) 0.0628(8) Uani d . 1 . .
    H H27 0.1531 0.6862 0.0342 0.075 Uiso calc R 1 . .
    C C28 0.3231(3) 0.6332(3) 0.10660(18) 0.0526(7) Uani d . 1 . .
    H H28 0.2506 0.6166 0.1534 0.063 Uiso calc R 1 . .
    C C29 0.4565(4) 0.9307(3) 0.1406(2) 0.0710(10) Uani d . 1 . .
    H H29A 0.3803 0.9503 0.1878 0.085 Uiso calc R 1 . .
    H H29B 0.4219 0.8656 0.1172 0.085 Uiso calc R 1 . .
    H H29C 0.4609 1.0028 0.1026 0.085 Uiso calc R 1 . .
    C C30 1.0290(5) 1.0232(4) 0.1153(3) 0.0918(12) Uani d . 1 . .
    H H30A 1.0768 1.0470 0.1577 0.110 Uiso calc R 1 . .
    H H30B 0.9775 1.0955 0.0875 0.110 Uiso calc R 1 . .
    H H30C 1.1128 0.9813 0.0784 0.110 Uiso calc R 1 . .
    C C31 0.7824(3) 0.6221(3) 0.03934(18) 0.0588(8) Uani d . 1 . .
    H H31A 0.8049 0.5729 0.0878 0.071 Uiso calc R 1 . .
    H H31B 0.8197 0.7014 0.0373 0.071 Uiso calc R 1 . .
    H H31C 0.8382 0.5810 -0.0062 0.071 Uiso calc R 1 . .
    C C32 0.6546(5) 0.7030(3) -0.11119(19) 0.0778(10) Uani d . 1 . .
    H H32A 0.7213 0.6273 -0.1243 0.093 Uiso calc R 1 . .
    H H32B 0.7232 0.7631 -0.1049 0.093 Uiso calc R 1 . .
    H H32C 0.5925 0.7337 -0.1536 0.093 Uiso calc R 1 . .
    N N2 0.5434(3) 0.5754(2) 0.18338(14) 0.0469(5) Uani d . 1 . .
    H H2N 0.627(4) 0.532(3) 0.1814(18) 0.056 Uiso d . 1 . .
    O O3 0.5930(3) 0.59831(19) 0.31781(12) 0.0651(6) Uani d . 1 . .
    O O4 0.3674(2) 0.73252(18) 0.26308(12) 0.0575(5) Uani d . 1 . .
    S S2 0.53042(9) 0.67152(6) 0.25099(4) 0.0487(2) Uani d . 1 . .
loop_
    _atom_site_aniso_label
    _atom_site_aniso_U_11
    _atom_site_aniso_U_22
    _atom_site_aniso_U_33
    _atom_site_aniso_U_12
    _atom_site_aniso_U_13
    _atom_site_aniso_U_23
    C1 0.0468(15) 0.0455(14) 0.0409(15) 0.0010(11) -0.0121(11) -0.0104(12)
    C2 0.0506(16) 0.0447(14) 0.0516(16) 0.0046(12) -0.0169(13) -0.0076(12)
    C3 0.0653(19) 0.0428(15) 0.0594(19) -0.0036(13) -0.0149(15) -0.0011(13)
    C4 0.0581(18) 0.0546(16) 0.0546(18) -0.0077(14) -0.0093(14) -0.0154(14)
    C5 0.0461(16) 0.0651(18) 0.066(2) -0.0035(14) -0.0159(14) -0.0128(16)
    C6 0.0520(16) 0.0534(16) 0.0555(18) 0.0040(13) -0.0212(13) -0.0045(13)
    C7 0.0483(15) 0.0314(12) 0.0427(14) -0.0057(10) -0.0086(11) -0.0037(10)
    C8 0.0499(15) 0.0370(13) 0.0423(15) -0.0060(11) -0.0057(11) -0.0051(11)
    C9 0.0568(17) 0.0502(15) 0.0555(18) 0.0025(13) -0.0174(14) -0.0156(14)
    C10 0.100(3) 0.0516(17) 0.0416(17) 0.0086(17) -0.0207(17) -0.0049(14)
    C11 0.096(3) 0.0519(17) 0.0432(18) -0.0120(17) 0.0093(16) 0.0029(14)
    C12 0.0590(18) 0.0488(15) 0.0526(18) -0.0138(13) 0.0055(13) -0.0047(13)
    C13 0.061(2) 0.0565(18) 0.094(3) 0.0012(15) -0.0319(18) 0.0124(17)
    C14 0.073(2) 0.077(2) 0.086(3) -0.0253(18) -0.0081(19) -0.010(2)
    C15 0.0515(17) 0.0656(18) 0.0616(19) -0.0195(14) -0.0001(14) -0.0060(15)
    C16 0.065(2) 0.099(3) 0.089(3) 0.0086(19) -0.0332(19) -0.036(2)
    N1 0.0485(13) 0.0439(12) 0.0538(14) 0.0008(10) -0.0144(11) -0.0041(11)
    O1 0.0778(14) 0.0661(13) 0.0476(12) -0.0039(11) -0.0223(10) 0.0064(10)
    O2 0.0529(12) 0.0671(13) 0.0570(13) -0.0047(10) -0.0030(9) -0.0103(10)
    S1 0.0531(4) 0.0499(4) 0.0421(4) -0.0027(3) -0.0118(3) -0.0021(3)
    C17 0.0507(16) 0.0436(14) 0.0448(15) -0.0017(12) -0.0113(12) -0.0093(12)
    C18 0.0495(16) 0.0418(14) 0.0612(18) -0.0015(12) -0.0141(13) -0.0090(13)
    C19 0.064(2) 0.0461(16) 0.078(2) -0.0048(14) -0.0169(16) -0.0052(15)
    C20 0.0514(18) 0.0637(19) 0.075(2) -0.0111(14) -0.0056(15) -0.0245(17)
    C21 0.0495(17) 0.074(2) 0.075(2) 0.0061(15) -0.0213(16) -0.0271(18)
    C22 0.0545(17) 0.0564(17) 0.0567(18) 0.0027(14) -0.0185(14) -0.0110(14)
    C23 0.0491(15) 0.0332(12) 0.0379(14) -0.0036(10) -0.0058(11) -0.0042(10)
    C24 0.0499(15) 0.0365(12) 0.0429(15) -0.0088(11) -0.0066(11) -0.0058(11)
    C25 0.073(2) 0.0433(14) 0.0434(16) -0.0117(13) -0.0124(14) -0.0041(12)
    C26 0.080(2) 0.0523(17) 0.058(2) -0.0022(15) -0.0328(17) -0.0041(14)
    C27 0.0535(18) 0.0624(19) 0.079(2) -0.0035(14) -0.0242(17) -0.0161(17)
    C28 0.0459(16) 0.0538(16) 0.0580(18) -0.0101(12) -0.0029(13) -0.0086(14)
    C29 0.0588(19) 0.0538(18) 0.100(3) -0.0028(15) -0.0298(18) 0.0126(18)
    C30 0.067(2) 0.090(3) 0.124(4) -0.025(2) -0.008(2) -0.024(2)
    C31 0.0499(17) 0.0703(19) 0.0556(18) -0.0144(14) 0.0005(13) -0.0076(15)
    C32 0.109(3) 0.077(2) 0.0454(19) -0.022(2) -0.0035(18) 0.0044(17)
    N2 0.0525(14) 0.0437(12) 0.0413(13) -0.0003(10) -0.0061(11) -0.0001(10)
    O3 0.0854(15) 0.0675(13) 0.0381(11) 0.0013(11) -0.0128(10) 0.0030(10)
    O4 0.0536(12) 0.0617(12) 0.0523(12) -0.0006(9) 0.0027(9) -0.0089(10)
    S2 0.0574(4) 0.0501(4) 0.0362(4) -0.0020(3) -0.0062(3) -0.0025(3)
_geom_special_details
;
All esds (except the esd in the dihedral angle between two l.s. planes) are
estimated using the full covariance matrix. The cell esds are taken into
account individually in the estimation of esds in distances, angles and
torsion angles; correlations between esds in cell parameters are only used
when they are defined by crystal symmetry. An approximate (isotropic)
treatment of cell esds is used for estimating esds involving l.s. planes.
;
loop_
    _geom_bond_atom_site_label_1
    _geom_bond_atom_site_label_2
    _geom_bond_site_symmetry_2
    _geom_bond_distance
    _geom_bond_publ_flag
    C1 C6 . 1.395(4) ?
    C1 C2 . 1.405(4) ?
    C1 S1 . 1.768(3) ?
    C2 C3 . 1.387(4) ?
    C2 C13 . 1.508(4) ?
    C3 C4 . 1.382(4) ?
    C3 H3 . 0.93 ?
    C4 C5 . 1.381(4) ?
    C4 C14 . 1.502(4) ?
    C5 C6 . 1.366(4) ?
    C5 H5 . 0.93 ?
    C6 H6 . 0.93 ?
    C7 C12 . 1.383(4) ?
    C7 C8 . 1.397(3) ?
    C7 N1 . 1.440(3) ?
    C8 C9 . 1.402(4) ?
    C8 C15 . 1.503(4) ?
    C9 C10 . 1.382(4) ?
    C9 C16 . 1.497(4) ?
    C10 C11 . 1.376(5) ?
    C10 H10 . 0.93 ?
    C11 C12 . 1.374(4) ?
    C11 H11 . 0.93 ?
    C12 H12 . 0.93 ?
    C13 H13A . 0.96 ?
    C13 H13B . 0.96 ?
    C13 H13C . 0.96 ?
    C14 H14A . 0.96 ?
    C14 H14B . 0.96 ?
    C14 H14C . 0.96 ?
    C15 H15A . 0.96 ?
    C15 H15B . 0.96 ?
    C15 H15C . 0.96 ?
    C16 H16A . 0.96 ?
    C16 H16B . 0.96 ?
    C16 H16C . 0.96 ?
    N1 S1 . 1.630(2) ?
    N1 H1N . 0.83(3) ?
    O1 S1 . 1.436(2) ?
    O2 S1 . 1.424(2) ?
    C17 C22 . 1.386(4) ?
    C17 C18 . 1.399(4) ?
    C17 S2 . 1.775(3) ?
    C18 C19 . 1.389(4) ?
    C18 C29 . 1.501(4) ?
    C19 C20 . 1.379(4) ?
    C19 H19 . 0.93 ?
    C20 C21 . 1.388(4) ?
    C20 C30 . 1.512(5) ?
    C21 C22 . 1.371(4) ?
    C21 H21 . 0.93 ?
    C22 H22 . 0.93 ?
    C23 C28 . 1.382(4) ?
    C23 C24 . 1.403(4) ?
    C23 N2 . 1.437(3) ?
    C24 C25 . 1.409(4) ?
    C24 C31 . 1.493(4) ?
    C25 C26 . 1.372(4) ?
    C25 C32 . 1.509(4) ?
    C26 C27 . 1.371(5) ?
    C26 H26 . 0.93 ?
    C27 C28 . 1.381(4) ?
    C27 H27 . 0.93 ?
    C28 H28 . 0.93 ?
    C29 H29A . 0.96 ?
    C29 H29B . 0.96 ?
    C29 H29C . 0.96 ?
    C30 H30A . 0.96 ?
    C30 H30B . 0.96 ?
    C30 H30C . 0.96 ?
    C31 H31A . 0.96 ?
    C31 H31B . 0.96 ?
    C31 H31C . 0.96 ?
    C32 H32A . 0.96 ?
    C32 H32B . 0.96 ?
    C32 H32C . 0.96 ?
    N2 S2 . 1.632(2) ?
    N2 H2N . 0.79(3) ?
    O3 S2 . 1.439(2) ?
    O4 S2 . 1.423(2) ?
loop_
    _geom_angle_atom_site_label_1
    _geom_angle_atom_site_label_2
    _geom_angle_atom_site_label_3
    _geom_angle_site_symmetry_1
    _geom_angle_site_symmetry_3
    _geom_angle
    _geom_angle_publ_flag
    C6 C1 C2 . . 119.8(3) ?
    C6 C1 S1 . . 116.4(2) ?
    C2 C1 S1 . . 123.8(2) ?
    C3 C2 C1 . . 116.4(2) ?
    C3 C2 C13 . . 118.8(3) ?
    C1 C2 C13 . . 124.8(3) ?
    C4 C3 C2 . . 124.3(3) ?
    C4 C3 H3 . . 117.9 ?
    C2 C3 H3 . . 117.9 ?
    C5 C4 C3 . . 117.7(3) ?
    C5 C4 C14 . . 121.5(3) ?
    C3 C4 C14 . . 120.8(3) ?
    C6 C5 C4 . . 120.3(3) ?
    C6 C5 H5 . . 119.8 ?
    C4 C5 H5 . . 119.8 ?
    C5 C6 C1 . . 121.5(3) ?
    C5 C6 H6 . . 119.3 ?
    C1 C6 H6 . . 119.3 ?
    C12 C7 C8 . . 121.8(3) ?
    C12 C7 N1 . . 119.5(2) ?
    C8 C7 N1 . . 118.7(2) ?
    C7 C8 C9 . . 118.3(2) ?
    C7 C8 C15 . . 120.5(2) ?
    C9 C8 C15 . . 121.1(3) ?
    C10 C9 C8 . . 118.7(3) ?
    C10 C9 C16 . . 120.1(3) ?
    C8 C9 C16 . . 121.2(3) ?
    C11 C10 C9 . . 122.5(3) ?
    C11 C10 H10 . . 118.8 ?
    C9 C10 H10 . . 118.8 ?
    C12 C11 C10 . . 119.2(3) ?
    C12 C11 H11 . . 120.4 ?
    C10 C11 H11 . . 120.4 ?
    C11 C12 C7 . . 119.5(3) ?
    C11 C12 H12 . . 120.2 ?
    C7 C12 H12 . . 120.2 ?
    C2 C13 H13A . . 109.5 ?
    C2 C13 H13B . . 109.5 ?
    H13A C13 H13B . . 109.5 ?
    C2 C13 H13C . . 109.5 ?
    H13A C13 H13C . . 109.5 ?
    H13B C13 H13C . . 109.5 ?
    C4 C14 H14A . . 109.5 ?
    C4 C14 H14B . . 109.5 ?
    H14A C14 H14B . . 109.5 ?
    C4 C14 H14C . . 109.5 ?
    H14A C14 H14C . . 109.5 ?
    H14B C14 H14C . . 109.5 ?
    C8 C15 H15A . . 109.5 ?
    C8 C15 H15B . . 109.5 ?
    H15A C15 H15B . . 109.5 ?
    C8 C15 H15C . . 109.5 ?
    H15A C15 H15C . . 109.5 ?
    H15B C15 H15C . . 109.5 ?
    C9 C16 H16A . . 109.5 ?
    C9 C16 H16B . . 109.5 ?
    H16A C16 H16B . . 109.5 ?
    C9 C16 H16C . . 109.5 ?
    H16A C16 H16C . . 109.5 ?
    H16B C16 H16C . . 109.5 ?
    C7 N1 S1 . . 121.05(17) ?
    C7 N1 H1N . . 115(2) ?
    S1 N1 H1N . . 112(2) ?
    O2 S1 O1 . . 119.10(13) ?
    O2 S1 N1 . . 107.81(12) ?
    O1 S1 N1 . . 105.08(12) ?
    O2 S1 C1 . . 109.11(12) ?
    O1 S1 C1 . . 107.12(13) ?
    N1 S1 C1 . . 108.16(12) ?
    C22 C17 C18 . . 120.8(3) ?
    C22 C17 S2 . . 116.1(2) ?
    C18 C17 S2 . . 123.0(2) ?
    C19 C18 C17 . . 116.6(3) ?
    C19 C18 C29 . . 117.8(3) ?
    C17 C18 C29 . . 125.7(3) ?
    C20 C19 C18 . . 123.6(3) ?
    C20 C19 H19 . . 118.2 ?
    C18 C19 H19 . . 118.2 ?
    C19 C20 C21 . . 118.1(3) ?
    C19 C20 C30 . . 120.2(3) ?
    C21 C20 C30 . . 121.7(3) ?
    C22 C21 C20 . . 120.3(3) ?
    C22 C21 H21 . . 119.8 ?
    C20 C21 H21 . . 119.8 ?
    C21 C22 C17 . . 120.7(3) ?
    C21 C22 H22 . . 119.7 ?
    C17 C22 H22 . . 119.7 ?
    C28 C23 C24 . . 121.7(2) ?
    C28 C23 N2 . . 117.3(2) ?
    C24 C23 N2 . . 120.9(2) ?
    C23 C24 C25 . . 117.3(2) ?
    C23 C24 C31 . . 121.6(2) ?
    C25 C24 C31 . . 121.1(3) ?
    C26 C25 C24 . . 120.0(3) ?
    C26 C25 C32 . . 120.1(3) ?
    C24 C25 C32 . . 119.8(3) ?
    C25 C26 C27 . . 121.9(3) ?
    C25 C26 H26 . . 119.1 ?
    C27 C26 H26 . . 119.1 ?
    C26 C27 C28 . . 119.5(3) ?
    C26 C27 H27 . . 120.2 ?
    C28 C27 H27 . . 120.2 ?
    C27 C28 C23 . . 119.6(3) ?
    C27 C28 H28 . . 120.2 ?
    C23 C28 H28 . . 120.2 ?
    C18 C29 H29A . . 109.5 ?
    C18 C29 H29B . . 109.5 ?
    H29A C29 H29B . . 109.5 ?
    C18 C29 H29C . . 109.5 ?
    H29A C29 H29C . . 109.5 ?
    H29B C29 H29C . . 109.5 ?
    C20 C30 H30A . . 109.5 ?
    C20 C30 H30B . . 109.5 ?
    H30A C30 H30B . . 109.5 ?
    C20 C30 H30C . . 109.5 ?
    H30A C30 H30C . . 109.5 ?
    H30B C30 H30C . . 109.5 ?
    C24 C31 H31A . . 109.5 ?
    C24 C31 H31B . . 109.5 ?
    H31A C31 H31B . . 109.5 ?
    C24 C31 H31C . . 109.5 ?
    H31A C31 H31C . . 109.5 ?
    H31B C31 H31C . . 109.5 ?
    C25 C32 H32A . . 109.5 ?
    C25 C32 H32B . . 109.5 ?
    H32A C32 H32B . . 109.5 ?
    C25 C32 H32C . . 109.5 ?
    H32A C32 H32C . . 109.5 ?
    H32B C32 H32C . . 109.5 ?
    C23 N2 S2 . . 120.16(17) ?
    C23 N2 H2N . . 116(2) ?
    S2 N2 H2N . . 110(2) ?
    O4 S2 O3 . . 118.80(13) ?
    O4 S2 N2 . . 108.11(12) ?
    O3 S2 N2 . . 104.97(12) ?
    O4 S2 C17 . . 109.21(12) ?
    O3 S2 C17 . . 107.64(13) ?
    N2 S2 C17 . . 107.58(12) ?
loop_
    _geom_torsion_atom_site_label_1
    _geom_torsion_atom_site_label_2
    _geom_torsion_atom_site_label_3
    _geom_torsion_atom_site_label_4
    _geom_torsion_site_symmetry_1
    _geom_torsion_site_symmetry_2
    _geom_torsion_site_symmetry_3
    _geom_torsion_site_symmetry_4
    _geom_torsion
    _geom_torsion_publ_flag
    C6 C1 C2 C3 . . . . 0.5(4) ?
    S1 C1 C2 C3 . . . . 178.7(2) ?
    C6 C1 C2 C13 . . . . -179.9(3) ?
    S1 C1 C2 C13 . . . . -1.8(4) ?
    C1 C2 C3 C4 . . . . -0.4(4) ?
    C13 C2 C3 C4 . . . . -180.0(3) ?
    C2 C3 C4 C5 . . . . 0.3(4) ?
    C2 C3 C4 C14 . . . . -179.2(3) ?
    C3 C4 C5 C6 . . . . -0.3(4) ?
    C14 C4 C5 C6 . . . . 179.2(3) ?
    C4 C5 C6 C1 . . . . 0.5(4) ?
    C2 C1 C6 C5 . . . . -0.6(4) ?
    S1 C1 C6 C5 . . . . -178.9(2) ?
    C12 C7 C8 C9 . . . . 1.9(4) ?
    N1 C7 C8 C9 . . . . 180.0(2) ?
    C12 C7 C8 C15 . . . . -175.4(2) ?
    N1 C7 C8 C15 . . . . 2.7(4) ?
    C7 C8 C9 C10 . . . . -2.0(4) ?
    C15 C8 C9 C10 . . . . 175.2(3) ?
    C7 C8 C9 C16 . . . . 179.4(3) ?
    C15 C8 C9 C16 . . . . -3.4(4) ?
    C8 C9 C10 C11 . . . . 0.9(4) ?
    C16 C9 C10 C11 . . . . 179.4(3) ?
    C9 C10 C11 C12 . . . . 0.6(5) ?
    C10 C11 C12 C7 . . . . -0.8(4) ?
    C8 C7 C12 C11 . . . . -0.4(4) ?
    N1 C7 C12 C11 . . . . -178.5(2) ?
    C12 C7 N1 S1 . . . . -91.8(3) ?
    C8 C7 N1 S1 . . . . 90.0(3) ?
    C7 N1 S1 O2 . . . . -47.8(2) ?
    C7 N1 S1 O1 . . . . -175.8(2) ?
    C7 N1 S1 C1 . . . . 70.1(2) ?
    C6 C1 S1 O2 . . . . -154.2(2) ?
    C2 C1 S1 O2 . . . . 27.5(3) ?
    C6 C1 S1 O1 . . . . -24.0(2) ?
    C2 C1 S1 O1 . . . . 157.7(2) ?
    C6 C1 S1 N1 . . . . 88.8(2) ?
    C2 C1 S1 N1 . . . . -89.5(2) ?
    C22 C17 C18 C19 . . . . 0.3(4) ?
    S2 C17 C18 C19 . . . . -176.3(2) ?
    C22 C17 C18 C29 . . . . -179.1(3) ?
    S2 C17 C18 C29 . . . . 4.2(4) ?
    C17 C18 C19 C20 . . . . -0.6(5) ?
    C29 C18 C19 C20 . . . . 178.9(3) ?
    C18 C19 C20 C21 . . . . 0.3(5) ?
    C18 C19 C20 C30 . . . . 179.7(3) ?
    C19 C20 C21 C22 . . . . 0.1(5) ?
    C30 C20 C21 C22 . . . . -179.2(3) ?
    C20 C21 C22 C17 . . . . -0.4(5) ?
    C18 C17 C22 C21 . . . . 0.1(4) ?
    S2 C17 C22 C21 . . . . 177.0(2) ?
    C28 C23 C24 C25 . . . . 0.6(4) ?
    N2 C23 C24 C25 . . . . 179.3(2) ?
    C28 C23 C24 C31 . . . . -179.8(2) ?
    N2 C23 C24 C31 . . . . -1.2(4) ?
    C23 C24 C25 C26 . . . . -0.1(4) ?
    C31 C24 C25 C26 . . . . -179.6(3) ?
    C23 C24 C25 C32 . . . . -179.3(3) ?
    C31 C24 C25 C32 . . . . 1.1(4) ?
    C24 C25 C26 C27 . . . . 0.2(4) ?
    C32 C25 C26 C27 . . . . 179.5(3) ?
    C25 C26 C27 C28 . . . . -0.9(5) ?
    C26 C27 C28 C23 . . . . 1.4(4) ?
    C24 C23 C28 C27 . . . . -1.3(4) ?
    N2 C23 C28 C27 . . . . 180.0(2) ?
    C28 C23 N2 S2 . . . . -77.9(3) ?
    C24 C23 N2 S2 . . . . 103.4(2) ?
    C23 N2 S2 O4 . . . . 51.8(2) ?
    C23 N2 S2 O3 . . . . 179.5(2) ?
    C23 N2 S2 C17 . . . . -66.0(2) ?
    C22 C17 S2 O4 . . . . 152.1(2) ?
    C18 C17 S2 O4 . . . . -31.1(3) ?
    C22 C17 S2 O3 . . . . 21.9(2) ?
    C18 C17 S2 O3 . . . . -161.3(2) ?
    C22 C17 S2 N2 . . . . -90.8(2) ?
    C18 C17 S2 N2 . . . . 86.0(2) ?
loop_
    _geom_hbond_atom_site_label_D
    _geom_hbond_atom_site_label_H
    _geom_hbond_atom_site_label_A
    _geom_hbond_site_symmetry_A
    _geom_hbond_distance_DH
    _geom_hbond_distance_HA
    _geom_hbond_distance_DA
    _geom_hbond_angle_DHA
    N1 H1N O3 . 0.83(3) 2.15(3) 2.952(3) 161(3)
    N2 H2N O1 . 0.79(3) 2.22(3) 2.982(3) 164(3)
data_global
_journal_date_recd_electronic     2010-03-27
_journal_date_accepted     2010-03-28
_journal_name_full     'Acta Crystallographica, Section E'
_journal_year     2010
_journal_volume     66
_journal_issue      5
_journal_page_first     o1017
_journal_page_last     o1017
_journal_paper_category     QO
_journal_coeditor_code     CI5070
_publ_contact_author_name     'Prof. B. Thimme Gowda'
_publ_contact_author_address
;
  Department of Chemistry
  Mangalore University
  Mangalagangotri-574 199
  Mangalore, INDIA
;
_publ_contact_author_email     gowdabt@yahoo.com
_publ_contact_author_fax     '91 824 2287367'
_publ_contact_author_phone     '91 824 2287262'
_publ_section_title
;
<i>N</i>-(2,3-Dimethylphenyl)-2,4-dimethylbenzenesulfonamide
;
loop_
    _publ_author_name
    _publ_author_address
    'P. G. Nirmala'
; Department of Chemistry
  Mangalore University
  Mangalagangotri 574 199
  Mangalore, India
;
    'B. Thimme Gowda'
; Department of Chemistry
  Mangalore University
  Mangalagangotri 574 199
  Mangalore, India
;
    'Sabine Foro'
; Institute of Materials Science
  Darmstadt University of Technology
  Petersenstrasse 23
  D-64287 Darmstadt, Germany
;
    'Hartmut Fuess '
; Institute of Materials Science
  Darmstadt University of Technology
  Petersenstrasse 23
  D-64287 Darmstadt, Germany
;
