# Supplementary material for: N-(2,3-Dimethyl­phen­yl)-2,4-dimethyl­benzene­sulfonamide
Source: Acta Crystallogr Sect E Struct Rep Online. 2010 Apr 2;66(Pt 5):o1017. doi: 10.1107/S1600536810011669 (PMC2979125; doi:10.1107/S1600536810011669)
Supplement: Supplementary file 2 [file e-66-o1017-Isup2.hkl]

# 
# h,k,l, Fc-squared, Fo-squared, sigma(Fo-squared) and status flag 
# 
data_I
_shelx_title ' S62 P-1' 
_shelx_refln_list_code          4 
_shelx_F_calc_maximum      232.80 
_exptl_crystal_F_000       616.00 
_reflns_d_resolution_high  0.8000 
 
loop_ 
 _symmetry_equiv_pos_as_xyz 
 'x, y, z' 
 '-x, -y, -z' 
 
_cell_length_a     8.3643 
_cell_length_b    10.9750 
_cell_length_c    16.9960 
_cell_angle_alpha  83.034 
_cell_angle_beta   80.100 
_cell_angle_gamma  81.796 
 
_shelx_F_squared_multiplier     1.000 
 
loop_ 
 _refln_index_h 
 _refln_index_k 
 _refln_index_l 
 _refln_F_squared_calc 
 _refln_F_squared_meas 
 _refln_F_squared_sigma 
 _refln_observed_status 
   1   0   0      998.75      903.47      4.64 o 
   2   0   0     2172.19     2286.43      9.03 o 
   3   0   0      966.36      905.10      5.23 o 
   4   0   0      466.84      532.05      3.44 o 
   5   0   0      104.44       93.82      2.14 o 
   6   0   0        3.75        5.52      2.70 o 
   7   0   0      112.44       97.73      4.51 o 
   8   0   0        8.05        7.96      4.68 o 
   9   0   0        1.24       -1.73      3.31 o 
  10   0   0        0.28       -4.32      6.83 o 
 -10   1   0       17.00       13.44      7.08 o 
  -9   1   0        2.14       -2.59      5.82 o 
  -8   1   0       17.13       18.99      4.14 o 
  -7   1   0      434.99      429.93      7.46 o 
  -6   1   0        4.47        3.90      1.60 o 
  -5   1   0      624.73      591.92      4.98 o 
  -4   1   0      337.42      406.61      4.37 o 
  -3   1   0     2847.32     3049.89      8.74 o 
  -2   1   0       19.82       21.61      0.86 o 
  -1   1   0        5.01       10.52      0.96 o 
   2   1   0     2797.80     2878.64     14.52 o 
   3   1   0      862.53      768.20     10.66 o 
   4   1   0      831.83      976.40      5.04 o 
   5   1   0      229.32      210.83      3.19 o 
   6   1   0       48.88       66.44      6.75 o 
   7   1   0      330.59      331.79      6.82 o 
   8   1   0       21.23       23.33      3.39 o 
   9   1   0        8.97        7.18      3.85 o 
  10   1   0       14.21       12.35      4.43 o 
  -9   2   0        5.35       -0.89      6.26 o 
  -8   2   0        0.22       -2.75      5.05 o 
  -7   2   0       11.79       15.32      4.01 o 
  -6   2   0        0.65        1.06      1.86 o 
  -5   2   0      113.87      113.94      2.69 o 
  -4   2   0     4569.38     5368.30     13.50 o 
  -3   2   0       46.02       75.69      1.63 o 
  -2   2   0     2794.79     3042.45      9.76 o 
  -1   2   0       78.70       79.38      1.52 o 
   0   2   0     3203.05     3739.87      7.41 o 
   1   2   0        0.02        1.86      0.83 o 
   2   2   0     3580.36     3699.30      8.00 o 
   3   2   0       51.63       47.76      1.22 o 
   4   2   0      238.02      293.31      2.81 o 
   5   2   0      973.98      926.74     14.42 o 
   6   2   0        6.85        4.75      2.26 o 
   7   2   0      240.69      246.24      6.19 o 
   8   2   0       49.19       59.39      4.01 o 
   9   2   0        0.88        0.72      3.55 o 
  10   2   0        2.78        1.66      4.11 o 
  -9   3   0       11.59        7.88      6.31 o 
  -8   3   0        0.14       -5.58      5.58 o 
  -7   3   0      255.81      213.04      8.38 o 
  -6   3   0       22.66       18.27      3.61 o 
  -5   3   0      497.47      502.80      6.15 o 
  -4   3   0      153.39      167.73      3.62 o 
  -3   3   0       42.78       37.87      1.55 o 
  -2   3   0        2.53        6.37      1.19 o 
  -1   3   0      397.38      401.58      3.96 o 
   0   3   0    30494.62    31141.50     77.03 o 
   1   3   0      631.61      604.63      3.17 o 
   2   3   0     1561.59     1726.46     11.28 o 
   3   3   0     1005.77     1078.54      4.57 o 
   4   3   0       35.93       37.93      1.46 o 
   5   3   0      227.53      211.45      2.83 o 
   6   3   0       15.93       38.96      2.96 o 
   7   3   0      547.75      498.45      6.59 o 
   8   3   0       48.79       59.98      3.99 o 
   9   3   0        7.46        4.59      3.50 o 
  10   3   0        0.32       -0.97      3.98 o 
  -9   4   0       13.60        6.73      6.06 o 
  -8   4   0        0.11       -0.36      5.04 o 
  -7   4   0       22.01       23.32      3.11 o 
  -6   4   0       14.71       11.07      2.65 o 
  -5   4   0      136.03      157.08      9.25 o 
  -4   4   0        8.60        6.88      2.05 o 
  -3   4   0      255.27      259.15      3.91 o 
  -2   4   0      206.05      196.71      3.24 o 
  -1   4   0       45.08       37.62      1.22 o 
   0   4   0     1245.55     1512.02      9.61 o 
   1   4   0     3006.47     2852.70     10.64 o 
   2   4   0        9.95        8.96      0.63 o 
   3   4   0     2506.42     2528.54     19.83 o 
   4   4   0        0.03        1.84      1.06 o 
   5   4   0       90.90       87.64      2.13 o 
   6   4   0        1.65        4.39      1.93 o 
   7   4   0        0.58       -1.92      2.20 o 
   8   4   0        0.15       -0.59      2.30 o 
   9   4   0        7.44        4.69      3.30 o 
  10   4   0        0.09       -2.16      3.68 o 
  -9   5   0       12.53       16.87      6.31 o 
  -8   5   0        2.38        4.76      5.07 o 
  -7   5   0        1.80        4.86      3.07 o 
  -6   5   0        6.83        9.23      3.06 o 
  -5   5   0       22.25       14.47      2.62 o 
  -4   5   0      627.81      716.61      7.26 o 
  -3   5   0       65.86       66.13      1.94 o 
  -2   5   0      326.65      310.35      2.40 o 
  -1   5   0       37.47       26.66      1.37 o 
   0   5   0        3.27        2.31      0.78 o 
   1   5   0       47.79       42.93      1.30 o 
   2   5   0     2338.18     2482.40     13.22 o 
   3   5   0     1116.60     1147.17     13.24 o 
   4   5   0        3.54       10.67      1.27 o 
   5   5   0      110.84      101.06      2.25 o 
   6   5   0        9.68       13.17      1.78 o 
   7   5   0        0.43        1.68      1.87 o 
   8   5   0       70.10       87.29      3.53 o 
   9   5   0        7.17        2.34      5.22 o 
  -8   6   0        0.25        1.08      4.55 o 
  -7   6   0       89.20       79.82      5.57 o 
  -6   6   0        1.89       -0.80      2.98 o 
  -5   6   0      624.27      584.89     27.72 o 
  -4   6   0      483.78      436.23      6.16 o 
  -3   6   0        1.31        2.22      1.80 o 
  -2   6   0      286.11      286.96      4.20 o 
  -1   6   0       22.79       22.77      1.13 o 
   0   6   0      107.08      113.51      1.73 o 
   1   6   0      182.76      181.46      3.41 o 
   2   6   0      111.42      137.56      2.74 o 
   3   6   0       98.02       96.83      1.93 o 
   4   6   0        0.88        0.76      1.29 o 
   5   6   0       19.89       16.58      2.01 o 
   6   6   0       40.60       44.54      4.04 o 
   7   6   0      259.75      254.41      5.93 o 
   8   6   0        8.32       11.95      4.36 o 
   9   6   0        0.43       -0.52      4.95 o 
  -8   7   0        1.70        3.93      4.65 o 
  -7   7   0       78.95       81.07      6.29 o 
  -6   7   0       16.05       13.07      5.19 o 
  -5   7   0        2.96        6.30      4.51 o 
  -4   7   0       98.17       99.28      6.16 o 
  -3   7   0        1.44        0.31      3.21 o 
  -2   7   0        4.49        3.04      2.22 o 
  -1   7   0       20.02       26.08      1.61 o 
   0   7   0       34.14       53.68      1.46 o 
   1   7   0      206.21      194.39      2.62 o 
   2   7   0      154.39      168.28      2.50 o 
   3   7   0       13.36       16.82      2.06 o 
   4   7   0        0.61        0.74      2.40 o 
   5   7   0      236.16      213.04      9.37 o 
   6   7   0        0.80        0.84      2.90 o 
   7   7   0      109.82      109.06      4.62 o 
   8   7   0       55.75       50.96      4.06 o 
   9   7   0        0.66        6.69      5.00 o 
  -7   8   0       22.83       28.67      5.75 o 
  -6   8   0      116.21      130.30      7.19 o 
  -5   8   0      121.44      111.12      6.75 o 
  -4   8   0        2.07       -2.43      4.20 o 
  -3   8   0        8.77        7.32      4.06 o 
  -2   8   0       45.57       49.17      2.65 o 
  -1   8   0       16.95       15.59      2.12 o 
   0   8   0      131.26      146.20      2.78 o 
   1   8   0       12.46        8.74      1.47 o 
   2   8   0       97.63      103.74      3.05 o 
   3   8   0      566.66      545.66      5.99 o 
   4   8   0        3.65        2.17      2.57 o 
   5   8   0        0.04        0.50      3.22 o 
   6   8   0        4.12       -0.80      2.76 o 
   7   8   0        8.93       11.71      3.35 o 
   8   8   0       48.48       76.09      4.78 o 
   9   8   0        7.13       10.75      5.23 o 
  -6   9   0       11.12       12.35      5.17 o 
  -5   9   0       18.55       17.70      5.63 o 
  -4   9   0        3.25        2.31      4.24 o 
  -3   9   0        7.55        0.94      4.37 o 
  -2   9   0      186.71      205.98      7.28 o 
  -1   9   0        0.37       -0.77      2.08 o 
   0   9   0        0.06       -0.24      2.04 o 
   1   9   0      710.80      670.03      5.36 o 
   2   9   0      239.82      270.41      6.39 o 
   3   9   0       26.40       26.70      2.78 o 
   4   9   0       65.23       73.37      3.96 o 
   5   9   0       20.14       17.46      3.20 o 
   6   9   0       26.72       38.05      3.92 o 
   7   9   0      110.77      119.60      5.37 o 
   8   9   0       21.29       20.83      3.98 o 
  -5  10   0        0.08        0.63      4.91 o 
  -4  10   0      175.13      183.97      8.20 o 
  -3  10   0        4.16        4.27      4.89 o 
  -2  10   0       73.66       84.04      5.99 o 
  -1  10   0       44.13       46.79      5.16 o 
   0  10   0       59.76       61.97      3.26 o 
   1  10   0        0.67        4.67      3.03 o 
   2  10   0       41.48       44.84      2.79 o 
   3  10   0       13.08        6.70      2.35 o 
   4  10   0       23.86       28.96      3.79 o 
   5  10   0      231.42      247.91      6.28 o 
   6  10   0        3.65        5.25      3.14 o 
   7  10   0       65.27       59.19      4.59 o 
  -4  11   0        2.56        7.99      4.68 o 
  -3  11   0        0.44        4.48      5.76 o 
  -2  11   0      221.53      232.13      8.74 o 
  -1  11   0        0.87        6.50      4.29 o 
   0  11   0       67.63       73.70      3.21 o 
   1  11   0       43.51       42.29      3.54 o 
   2  11   0        8.83       10.83      2.34 o 
   3  11   0      198.62      195.44      4.63 o 
   4  11   0        5.23        7.85      2.97 o 
   5  11   0       90.08       85.35      4.69 o 
   6  11   0       18.39       25.99      4.28 o 
   7  11   0        2.74        1.90      4.62 o 
  -3  12   0        4.08        8.03      5.25 o 
  -2  12   0       16.09       27.31      5.99 o 
  -1  12   0        3.57        4.39      4.30 o 
   0  12   0       11.69       13.71      3.90 o 
   1  12   0       46.06       54.03      4.08 o 
   2  12   0        0.61       -0.07      2.92 o 
   3  12   0       55.26       64.74      5.35 o 
   4  12   0       46.87       59.15      4.58 o 
   5  12   0        9.50       11.40      3.38 o 
  -1  13   0       13.78       15.97      5.52 o 
   0  13   0       41.70       62.81      8.56 o 
   1  13   0       17.42        9.80      6.25 o 
   2  13   0        3.59       -1.17      8.60 o 
   3  13   0       66.66       62.83      4.54 o 
   4  13   0       17.06       27.44      6.09 o 
  -3 -13   1        3.15       -0.71      3.33 o 
  -2 -13   1       30.32       26.81      3.33 o 
  -1 -13   1        6.14        2.17      6.59 o 
   0 -13   1       17.38       24.13      7.73 o 
   1 -13   1        4.51        2.62      5.26 o 
  -5 -12   1        9.88       10.82      3.90 o 
  -4 -12   1       98.31       98.33      4.85 o 
  -3 -12   1        6.57        7.45      2.88 o 
  -2 -12   1       90.33       95.25      4.73 o 
  -1 -12   1        0.15        2.43      2.75 o 
   0 -12   1        6.25       18.70      7.49 o 
   1 -12   1        0.01       -1.16      4.55 o 
   2 -12   1        0.01        2.90      5.28 o 
   3 -12   1        1.80        2.91      5.14 o 
  -6 -11   1       36.89       32.13      3.66 o 
  -5 -11   1       29.88       35.87      3.87 o 
  -4 -11   1       59.40       58.08      3.99 o 
  -3 -11   1        3.84        6.96      2.77 o 
  -2 -11   1       53.30       55.13      3.02 o 
  -1 -11   1       10.51       14.72      2.92 o 
   0 -11   1      124.13      131.76      9.82 o 
   1 -11   1        8.49       19.33      4.66 o 
   2 -11   1       83.00       87.61      6.87 o 
   3 -11   1      221.27      254.48      9.88 o 
   4 -11   1        3.39        5.31      4.75 o 
  -7 -10   1        3.43        4.37      3.92 o 
  -6 -10   1       79.69       75.62      4.49 o 
  -5 -10   1       72.55       82.19      4.46 o 
  -4 -10   1        0.40        0.93      2.86 o 
  -3 -10   1        7.71        6.14      2.21 o 
  -2 -10   1       10.39        5.32      2.22 o 
  -1 -10   1      120.96      124.14      2.98 o 
   0 -10   1       35.96       31.96      2.72 o 
   1 -10   1      107.93      122.03      6.38 o 
   2 -10   1        3.11        2.46      4.87 o 
   3 -10   1      110.08      113.34      7.21 o 
   4 -10   1       13.91       15.62      5.45 o 
   5 -10   1        4.50       11.23      5.12 o 
  -8  -9   1        5.86        7.68      7.26 o 
  -7  -9   1        0.52        1.76      3.51 o 
  -6  -9   1        4.97       10.34      3.54 o 
  -5  -9   1       16.62       17.86      3.13 o 
  -4  -9   1       68.77       67.47      3.72 o 
  -3  -9   1        7.75        6.56      2.21 o 
  -2  -9   1     1493.74     1425.64     20.33 o 
  -1  -9   1       50.30       58.34      2.41 o 
   0  -9   1        2.24        1.37      2.12 o 
   1  -9   1       21.43       28.44      2.52 o 
   2  -9   1        4.67        3.77      4.23 o 
   3  -9   1      182.92      176.62      7.39 o 
   4  -9   1       39.14       33.02      5.55 o 
   5  -9   1       28.68       34.65      5.89 o 
   6  -9   1        1.15        2.38      4.99 o 
  -8  -8   1        2.39        3.37      3.74 o 
  -7  -8   1       12.44       10.01      3.38 o 
  -6  -8   1        0.14        0.44      3.21 o 
  -5  -8   1        0.46        0.01      2.83 o 
  -4  -8   1        5.09        5.91      3.99 o 
  -3  -8   1       99.48       92.21      3.17 o 
  -2  -8   1       71.57       64.21      2.76 o 
  -1  -8   1       39.70       42.33      1.87 o 
   0  -8   1       76.98       80.59      2.30 o 
   1  -8   1        2.03        2.34      1.82 o 
   2  -8   1        6.28        0.42      3.22 o 
   3  -8   1      448.06      462.12      9.93 o 
   4  -8   1        2.37        1.22      4.07 o 
   5  -8   1       74.31       74.92      6.01 o 
   6  -8   1       81.77       83.10      6.51 o 
   7  -8   1        9.78       17.91      5.12 o 
  -9  -7   1        1.80        3.22      5.47 o 
  -8  -7   1       10.99        1.97      5.21 o 
  -7  -7   1        3.26        5.73      3.28 o 
  -6  -7   1      365.86      314.67      9.09 o 
  -5  -7   1      105.52       85.74      3.89 o 
  -4  -7   1      203.10      194.74      4.67 o 
  -3  -7   1       11.50       10.37      2.04 o 
  -2  -7   1      203.28      177.13      2.60 o 
  -1  -7   1        1.71        2.19      1.19 o 
   0  -7   1        2.53        4.14      1.24 o 
   1  -7   1        4.82       11.83      1.40 o 
   2  -7   1       23.18       19.09      1.99 o 
   3  -7   1      273.57      295.54      7.69 o 
   4  -7   1       64.55       61.81      5.33 o 
   5  -7   1      156.86      140.88      6.76 o 
   6  -7   1      122.15      110.93      6.88 o 
   7  -7   1        0.50        3.88      4.44 o 
   8  -7   1        1.42        8.71      4.81 o 
  -9  -6   1       43.41       61.97      6.31 o 
  -8  -6   1        4.56        5.73      5.12 o 
  -7  -6   1        3.11        2.47      2.79 o 
  -6  -6   1       82.58       94.81      4.16 o 
  -5  -6   1       32.97       33.57      3.95 o 
  -4  -6   1        0.06       -0.18      2.24 o 
  -3  -6   1        0.58        3.71      1.66 o 
  -2  -6   1       36.89       35.89      1.75 o 
  -1  -6   1       17.67       26.44      1.30 o 
   0  -6   1        9.84        3.44      0.86 o 
   1  -6   1       24.40       34.84      1.47 o 
   2  -6   1        2.44        0.83      1.41 o 
   3  -6   1      292.22      298.99      7.04 o 
   4  -6   1      121.63       97.13      5.31 o 
   5  -6   1     1113.01     1178.39     15.20 o 
   6  -6   1        4.31        3.62      3.99 o 
   7  -6   1        0.02        1.73      4.25 o 
   8  -6   1        4.16        9.91      4.72 o 
  -9  -5   1        3.86        5.80      4.09 o 
  -8  -5   1       64.11       52.96      6.00 o 
  -7  -5   1       56.74       63.22      2.98 o 
  -6  -5   1        1.33        1.05      1.82 o 
  -5  -5   1        5.49        4.56      1.41 o 
  -4  -5   1      531.39      452.59      3.67 o 
  -3  -5   1        0.37       -0.91      0.91 o 
  -2  -5   1     2071.66     2029.54      8.78 o 
  -1  -5   1       76.32       70.54      1.51 o 
   0  -5   1        6.04       12.03      0.82 o 
   1  -5   1     2084.87     2177.80     11.93 o 
   2  -5   1       21.18       15.78      1.19 o 
   3  -5   1      204.16      214.19      2.80 o 
   4  -5   1      370.33      368.72      6.47 o 
   5  -5   1        1.31        2.35      2.70 o 
   6  -5   1       48.79       49.99      3.50 o 
   7  -5   1        2.23        0.13      2.98 o 
   8  -5   1        0.38       -0.07      5.38 o 
   9  -5   1        0.76       -3.23      5.98 o 
 -10  -4   1       10.54       24.83      6.63 o 
  -9  -4   1       21.11       32.68      3.09 o 
  -8  -4   1        0.46        0.26      2.36 o 
  -7  -4   1       29.81       38.49      3.11 o 
  -6  -4   1      218.09      186.18      3.27 o 
  -5  -4   1        0.11        1.03      1.41 o 
  -4  -4   1      408.73      374.50      3.31 o 
  -3  -4   1      461.88      458.08      7.92 o 
  -2  -4   1      110.46      116.51      1.18 o 
  -1  -4   1     2703.76     2843.68     14.49 o 
   0  -4   1      104.29      109.02      1.32 o 
   1  -4   1     2045.26     2256.83     11.19 o 
   2  -4   1       21.85       20.35      1.13 o 
   3  -4   1        5.87        8.17      1.55 o 
   4  -4   1      460.40      446.04     15.62 o 
   5  -4   1       76.26       91.52      3.52 o 
   6  -4   1       43.58       34.69      3.04 o 
   7  -4   1        6.30        4.81      2.81 o 
   8  -4   1       19.51        5.58      5.81 o 
   9  -4   1        0.40       -0.75      6.35 o 
 -10  -3   1        6.85       10.94      3.69 o 
  -9  -3   1        9.11       11.28      3.53 o 
  -8  -3   1       27.36       23.70      2.68 o 
  -7  -3   1       24.35       29.67      4.35 o 
  -6  -3   1      658.03      618.44      8.69 o 
  -5  -3   1        1.94        5.09      1.46 o 
  -4  -3   1     1385.97     1313.25      7.27 o 
  -3  -3   1      911.86     1021.37     10.89 o 
  -2  -3   1     5376.62     5136.89     10.52 o 
  -1  -3   1      291.32      348.94      2.95 o 
   0  -3   1       98.11       77.86      1.42 o 
   1  -3   1      127.19       99.41      1.59 o 
   2  -3   1       34.63       35.59      1.12 o 
   3  -3   1       55.00       59.82      1.48 o 
   4  -3   1        6.74        1.97      1.55 o 
   5  -3   1      469.63      531.30      5.17 o 
   6  -3   1        7.60        4.98      2.00 o 
   7  -3   1       15.89       15.69      4.46 o 
   8  -3   1        5.73        4.50      5.40 o 
   9  -3   1        5.09        0.82      6.42 o 
 -10  -2   1        0.04       -0.28      4.11 o 
  -9  -2   1        3.88        4.56      3.46 o 
  -8  -2   1        5.91        4.08      3.22 o 
  -7  -2   1       10.36       10.06      2.76 o 
  -6  -2   1       73.28       68.89      3.04 o 
  -5  -2   1       21.95       21.85      1.99 o 
  -4  -2   1      136.18      135.74      3.88 o 
  -3  -2   1      109.19      126.46      2.11 o 
  -2  -2   1     5702.66     5143.45     14.12 o 
  -1  -2   1     3455.37     3870.17     11.52 o 
   0  -2   1      281.24      275.99      4.00 o 
   1  -2   1      374.84      314.81      4.19 o 
   2  -2   1       68.24       63.41      1.19 o 
   3  -2   1      822.74      861.48      9.43 o 
   4  -2   1     3488.07     3702.44     22.13 o 
   5  -2   1       19.35       16.26      1.66 o 
   6  -2   1      243.89      222.66      4.88 o 
   7  -2   1        0.09       -1.84      3.25 o 
   8  -2   1       16.64        8.74      3.69 o 
   9  -2   1        4.32        1.78      6.46 o 
 -10  -1   1        0.26       14.78      7.22 o 
  -9  -1   1       32.21       34.25      4.09 o 
  -8  -1   1       12.07        9.99      3.19 o 
  -7  -1   1       72.97       87.30      4.76 o 
  -6  -1   1      771.86      763.08      8.96 o 
  -5  -1   1       48.96       49.50      1.72 o 
  -4  -1   1     1523.12     1394.35     10.11 o 
  -3  -1   1      307.31      319.41      3.51 o 
  -2  -1   1      681.84      597.02      2.80 o 
  -1  -1   1    11230.31    11472.81    147.62 o 
   1  -1   1    24808.70    24016.37    214.99 o 
   2  -1   1        1.00        2.24      0.58 o 
   3  -1   1     1318.27     1293.45      8.21 o 
   4  -1   1      182.08      208.41      3.39 o 
   5  -1   1       83.75       82.94      2.27 o 
   6  -1   1       12.87        6.29      1.68 o 
   7  -1   1        0.02        1.84      3.49 o 
   8  -1   1       32.94       25.72      3.79 o 
   9  -1   1        0.36        2.69      3.58 o 
  10  -1   1        3.94        0.94      7.29 o 
 -10   0   1        0.12        0.23      6.91 o 
  -9   0   1        2.64        5.25      5.09 o 
  -8   0   1       63.76       52.46      3.99 o 
  -7   0   1        0.09        1.97      3.64 o 
  -6   0   1      217.86      227.87     10.39 o 
  -5   0   1        0.16        2.50      1.05 o 
  -4   0   1     1838.11     1763.46     13.54 o 
  -3   0   1      326.27      323.76      3.37 o 
  -2   0   1     1866.84     1649.53     11.97 o 
  -1   0   1    20144.59    19319.16     58.05 o 
   2   0   1      598.51      511.61      5.08 o 
   3   0   1     1589.80     1659.57      9.87 o 
   4   0   1       54.98       45.82      1.38 o 
   5   0   1       61.29       81.75      2.93 o 
   6   0   1      377.87      359.89      6.02 o 
   7   0   1       25.21       24.37      3.40 o 
   8   0   1        6.16        3.06      3.38 o 
   9   0   1        5.19        4.62      3.67 o 
  10   0   1        0.46       -7.92      8.04 o 
  -9   1   1        0.59       -0.26      6.00 o 
  -8   1   1       13.56        4.31      5.47 o 
  -7   1   1       20.25       18.68      3.41 o 
  -6   1   1        5.78        7.03      3.88 o 
  -5   1   1       53.49       59.97      2.18 o 
  -4   1   1     1352.90     1447.27      7.23 o 
  -3   1   1     3194.00     3742.60     18.90 o 
  -2   1   1      762.80      684.60      4.04 o 
  -1   1   1      562.37      647.34      4.88 o 
   2   1   1       52.18       49.24      1.76 o 
   3   1   1     1714.21     1783.08     14.85 o 
   4   1   1      570.13      511.33      2.95 o 
   5   1   1      127.77      156.75      3.67 o 
   6   1   1      159.00      149.96      4.24 o 
   7   1   1       19.12       26.72      4.47 o 
   8   1   1       14.13       10.25      3.31 o 
   9   1   1       26.70       25.65      4.18 o 
  10   1   1       35.67       40.63      4.82 o 
  -9   2   1        0.08       -2.06      6.31 o 
  -8   2   1        1.52       -1.98      5.49 o 
  -7   2   1        0.15        0.35      4.85 o 
  -6   2   1      279.04      287.15      5.10 o 
  -5   2   1      220.26      253.42      8.96 o 
  -4   2   1     1550.90     1573.66     20.17 o 
  -3   2   1       12.67       15.51      1.56 o 
  -2   2   1       98.77       98.10      3.06 o 
  -1   2   1    22518.38    24134.99    120.29 o 
   0   2   1       55.14       54.96      1.27 o 
   1   2   1     5304.90     5693.93     34.40 o 
   2   2   1     1009.65      873.77      4.54 o 
   3   2   1      178.79      162.87      2.00 o 
   4   2   1     1382.87     1370.12     12.46 o 
   5   2   1        0.23        2.26      1.28 o 
   6   2   1       68.00       67.87      3.50 o 
   7   2   1       12.93       25.13      3.87 o 
   8   2   1       22.58       18.56      3.52 o 
   9   2   1       14.84       15.58      5.67 o 
  10   2   1        2.18        0.90      3.71 o 
  -9   3   1        0.47       -6.16      6.16 o 
  -8   3   1      190.53      193.01      9.34 o 
  -7   3   1       11.26        7.87      5.06 o 
  -6   3   1        6.25        6.40      2.26 o 
  -5   3   1        1.57        1.87      2.09 o 
  -4   3   1      623.96      619.85      6.30 o 
  -3   3   1       15.50       13.25      1.63 o 
  -2   3   1       60.86       52.69      1.74 o 
  -1   3   1     8076.20     8643.00     34.55 o 
   0   3   1      262.76      246.58      2.41 o 
   1   3   1     4255.30     4486.43     29.13 o 
   2   3   1     1613.46     1520.48      8.36 o 
   3   3   1      542.19      521.37      3.46 o 
   4   3   1        0.03        1.84      1.08 o 
   5   3   1        0.87        0.31      1.16 o 
   6   3   1     2251.17     2169.21     20.56 o 
   7   3   1       64.20       81.92      4.51 o 
   8   3   1        9.37        9.59      3.29 o 
   9   3   1       14.62       15.79      3.71 o 
  10   3   1        0.26        2.78      3.60 o 
  -9   4   1        2.43        2.59      4.64 o 
  -8   4   1        4.60        2.75      5.31 o 
  -7   4   1        1.11        0.89      2.52 o 
  -6   4   1       89.62       75.04      3.55 o 
  -5   4   1       13.24       15.19      2.44 o 
  -4   4   1        6.25        6.14      2.74 o 
  -3   4   1      307.68      352.30      4.50 o 
  -2   4   1       51.18       44.29      1.94 o 
  -1   4   1       52.52       91.37      1.33 o 
   0   4   1        1.84        6.32      0.76 o 
   1   4   1      645.79      637.15      5.50 o 
   2   4   1      317.10      360.65      3.48 o 
   3   4   1     2164.07     2432.73      9.64 o 
   4   4   1      230.26      232.52      2.66 o 
   5   4   1        6.45        8.97      1.31 o 
   6   4   1      270.32      238.22      3.80 o 
   7   4   1       11.33       17.35      2.02 o 
   8   4   1        0.67        1.04      2.99 o 
   9   4   1       12.27       15.91      3.68 o 
  10   4   1        2.11        6.53      3.90 o 
  -8   5   1       19.68       14.30      3.76 o 
  -7   5   1        0.08       -0.50      2.82 o 
  -6   5   1       72.82       78.64      3.80 o 
  -5   5   1        8.51        9.38      2.55 o 
  -4   5   1        0.02       -2.31      2.31 o 
  -3   5   1       57.74       65.83      2.48 o 
  -2   5   1       34.55       39.96      2.28 o 
  -1   5   1      279.76      294.18      2.14 o 
   0   5   1       27.23       35.26      1.08 o 
   1   5   1      100.36      110.59      1.97 o 
   2   5   1     2072.38     2001.14     10.71 o 
   3   5   1      650.98      730.89      3.39 o 
   4   5   1      414.54      395.10      3.48 o 
   5   5   1       44.52       46.43      1.87 o 
   6   5   1      134.04      106.47      2.64 o 
   7   5   1        4.61        7.32      1.84 o 
   8   5   1       35.55       32.40      2.91 o 
   9   5   1        2.06       -0.25      3.16 o 
  10   5   1        0.67        5.10      6.25 o 
  -8   6   1       62.59       71.78      6.12 o 
  -7   6   1       13.18        5.04      6.42 o 
  -6   6   1       33.34       42.43      5.21 o 
  -5   6   1       48.26       45.60      5.10 o 
  -4   6   1      102.49       86.37      3.21 o 
  -3   6   1       80.32       74.90      2.32 o 
  -2   6   1       32.05       42.42      2.29 o 
  -1   6   1       78.64       67.21      1.52 o 
   0   6   1       16.89       27.51      1.22 o 
   1   6   1       35.06       29.78      1.35 o 
   2   6   1       17.63       18.91      1.56 o 
   3   6   1      148.75      133.51      3.00 o 
   4   6   1        0.06        0.53      1.16 o 
   5   6   1       40.19       42.56      1.82 o 
   6   6   1      333.58      340.73      4.11 o 
   7   6   1       25.78       27.10      2.60 o 
   8   6   1       23.13       27.96      2.93 o 
  -8   7   1       28.79       37.19      5.88 o 
  -7   7   1        9.22       15.03      4.86 o 
  -6   7   1       22.54       17.61      4.41 o 
  -5   7   1        2.08        4.03      4.32 o 
  -4   7   1       22.85       12.76      4.73 o 
  -3   7   1       37.61       25.89      2.56 o 
  -2   7   1       18.47       24.02      2.17 o 
  -1   7   1      149.30      214.82      4.86 o 
   0   7   1       51.84       55.19      1.75 o 
   1   7   1        0.05        0.97      1.20 o 
   2   7   1      167.27      155.54      5.20 o 
   3   7   1       12.08       16.27      2.02 o 
   4   7   1      167.55      171.86      4.36 o 
   5   7   1        2.71        1.15      2.56 o 
   6   7   1       26.55       19.13      3.39 o 
   7   7   1       33.12       51.74      3.81 o 
   8   7   1       13.74       12.85      3.59 o 
   9   7   1       28.51       64.95      6.67 o 
  -7   8   1        1.45        6.04      5.11 o 
  -6   8   1      162.53      172.53      7.85 o 
  -5   8   1      449.97      501.60     11.55 o 
  -4   8   1       45.51       45.32      5.33 o 
  -3   8   1      102.13      101.54      5.68 o 
  -2   8   1        4.19        3.59      1.68 o 
  -1   8   1      265.64      256.65      5.66 o 
   0   8   1       69.51       56.15      2.00 o 
   1   8   1       22.97       16.01      1.51 o 
   2   8   1      647.40      601.37      8.36 o 
   3   8   1       86.74       92.16      3.09 o 
   4   8   1       91.60      104.69      6.45 o 
   5   8   1       95.49       95.30      4.15 o 
   6   8   1       44.92       44.04      3.44 o 
   7   8   1        1.40        1.46      3.20 o 
   8   8   1       18.37       17.62      3.98 o 
   9   8   1       76.13      134.31     10.26 o 
  -6   9   1        5.78       12.53      5.39 o 
  -5   9   1       18.86       13.98      5.37 o 
  -4   9   1       24.22       24.54      4.72 o 
  -3   9   1        6.10        7.65      4.21 o 
  -2   9   1        0.09       -0.58      3.81 o 
  -1   9   1        2.09        4.13      2.68 o 
   0   9   1       10.13        6.09      3.87 o 
   1   9   1      208.88      202.86      3.24 o 
   2   9   1      418.50      403.74      5.28 o 
   3   9   1       59.60       68.24      3.47 o 
   4   9   1      377.57      350.06     12.35 o 
   5   9   1       76.24       84.78      4.15 o 
   6   9   1      277.62      293.78      6.67 o 
   7   9   1       66.89       68.23      4.31 o 
   8   9   1        0.68        3.17      3.88 o 
  -5  10   1       15.66       20.59      5.33 o 
  -4  10   1        8.30        4.68      4.63 o 
  -3  10   1       66.63       64.17      5.40 o 
  -2  10   1       13.67       18.66      4.35 o 
  -1  10   1      236.42      254.16      5.32 o 
   0  10   1        0.07       -2.34      2.34 o 
   1  10   1        0.03        3.86      2.20 o 
   2  10   1        8.10       10.35      2.32 o 
   3  10   1        0.02       -0.26      2.12 o 
   4  10   1      113.64      113.03      4.42 o 
   5  10   1       12.02       11.27      3.67 o 
   6  10   1      103.03       98.22      4.88 o 
   7  10   1       87.86      119.89      5.51 o 
   8  10   1        2.38        6.78      4.50 o 
  -4  11   1        2.35        5.77      5.16 o 
  -3  11   1      108.55      131.55      7.70 o 
  -2  11   1        6.98        4.97      5.03 o 
  -1  11   1       39.78       44.59      4.76 o 
   0  11   1      141.40      135.36      3.95 o 
   1  11   1       34.64       38.94      3.35 o 
   2  11   1        1.92        3.27      2.98 o 
   3  11   1        5.43        4.64      2.34 o 
   4  11   1        0.24       -2.04      2.70 o 
   5  11   1       34.30       50.30      4.31 o 
   6  11   1       34.72       36.73      3.99 o 
   7  11   1        1.76        3.83      3.60 o 
  -3  12   1        6.77        6.90      5.45 o 
  -2  12   1        6.68       13.16      5.56 o 
  -1  12   1       50.39       53.34      5.78 o 
   0  12   1        1.37        5.50      3.48 o 
   1  12   1       28.74       29.97      3.54 o 
   2  12   1       38.41       37.14      4.15 o 
   3  12   1        3.30        3.05      3.24 o 
   4  12   1      117.85      125.88      7.00 o 
   5  12   1       29.55       34.59      3.92 o 
   6  12   1       63.77       61.92      4.54 o 
  -1  13   1       38.39       35.62      5.77 o 
   0  13   1        4.11       15.78      7.28 o 
   1  13   1       15.43       16.76      3.55 o 
   2  13   1       43.01       41.27      8.71 o 
   3  13   1        1.22       -3.23      3.23 o 
   4  13   1       79.05       78.96      6.24 o 
  -3 -13   2       22.13       15.77      3.24 o 
  -2 -13   2        0.14       -6.38      6.77 o 
  -1 -13   2        0.02        2.44      7.03 o 
   0 -13   2        4.32       11.96      6.48 o 
   1 -13   2       80.07       79.85      6.68 o 
  -5 -12   2       15.80       13.24      3.76 o 
  -4 -12   2       10.37       27.31      8.54 o 
  -3 -12   2        2.54        1.19      2.93 o 
  -2 -12   2        5.36        5.37      3.46 o 
  -1 -12   2       81.91       81.67      7.49 o 
   0 -12   2       29.54       39.58      7.01 o 
   1 -12   2       10.87        8.15      4.42 o 
   2 -12   2       74.61       76.25      6.40 o 
   3 -12   2        1.54        4.10      5.13 o 
  -6 -11   2        9.14       14.68      3.73 o 
  -5 -11   2        6.70        9.04      3.68 o 
  -4 -11   2       16.13       15.65      3.38 o 
  -3 -11   2       90.21       91.42      5.77 o 
  -2 -11   2       13.30       12.74      2.49 o 
  -1 -11   2       25.43       29.88      4.36 o 
   0 -11   2       23.45       32.08      3.69 o 
   1 -11   2        4.50        4.41      4.04 o 
   2 -11   2      168.27      169.18      7.88 o 
   3 -11   2        9.76       14.87      5.95 o 
   4 -11   2       30.04       34.65      5.39 o 
  -7 -10   2       11.09        6.81      3.37 o 
  -6 -10   2        0.49        3.37      3.51 o 
  -5 -10   2        1.24       -0.52      3.22 o 
  -4 -10   2        5.33        5.79      2.77 o 
  -3 -10   2        0.45       -1.86      2.26 o 
  -2 -10   2        2.21        1.93      2.16 o 
  -1 -10   2      297.99      290.93      7.83 o 
   0 -10   2        1.07        2.22      3.66 o 
   1 -10   2      138.20      142.48      6.87 o 
   2 -10   2      117.91      120.60      6.73 o 
   3 -10   2       10.09       11.19      5.11 o 
   4 -10   2      223.84      254.10      9.50 o 
   5 -10   2        0.32       -2.07      4.97 o 
  -8  -9   2        0.35        0.51      3.76 o 
  -7  -9   2        0.46       -0.20      4.00 o 
  -6  -9   2       47.36       39.97      3.89 o 
  -5  -9   2       37.87       29.97      3.32 o 
  -4  -9   2        9.43        9.34      2.78 o 
  -3  -9   2        2.25       -1.42      2.18 o 
  -2  -9   2       58.42       57.57      3.59 o 
  -1  -9   2      292.60      270.42      3.80 o 
   0  -9   2      113.96      104.38      2.81 o 
   1  -9   2      110.14      107.55      5.39 o 
   2  -9   2      733.09      693.78     11.91 o 
   3  -9   2       15.43       21.82      5.18 o 
   4  -9   2      157.01      147.81      7.15 o 
   5  -9   2        2.35        3.49      4.72 o 
   6  -9   2        1.98        1.16      5.13 o 
  -8  -8   2        8.16       11.37      5.87 o 
  -7  -8   2        2.53       -0.21      3.54 o 
  -6  -8   2        2.00        4.58      3.19 o 
  -5  -8   2       24.06       17.25      2.96 o 
  -4  -8   2        1.81        3.02      2.43 o 
  -3  -8   2        0.06       -2.13      2.13 o 
  -2  -8   2       70.61       71.43      2.87 o 
  -1  -8   2      141.27      121.28      2.61 o 
   0  -8   2       93.10      108.14      2.56 o 
   1  -8   2        3.03        1.56      1.80 o 
   2  -8   2       41.55       38.81      4.21 o 
   3  -8   2        3.40        2.67      4.00 o 
   4  -8   2       61.04       78.24      5.86 o 
   5  -8   2        8.39       11.17      5.03 o 
   6  -8   2       32.92       38.27      5.71 o 
   7  -8   2        2.21        5.00      4.70 o 
  -9  -7   2        0.01        3.23      5.89 o 
  -8  -7   2        2.16        1.65      4.84 o 
  -7  -7   2       19.69       21.51      3.60 o 
  -6  -7   2        3.23        8.47      3.20 o 
  -5  -7   2      104.34      112.89      4.16 o 
  -4  -7   2       19.25       25.86      6.64 o 
  -3  -7   2        0.25       -1.20      1.94 o 
  -2  -7   2        0.06        4.13      1.41 o 
  -1  -7   2       23.13       16.84      1.41 o 
   0  -7   2       22.35       20.68      2.01 o 
   1  -7   2       68.28       68.89      2.07 o 
   2  -7   2      140.24      154.25      5.54 o 
   3  -7   2       42.32       41.88      4.28 o 
   4  -7   2        6.82       11.70      4.50 o 
   5  -7   2       29.00       21.90      5.07 o 
   6  -7   2       37.16       32.42      5.67 o 
   7  -7   2       12.49       19.40      4.96 o 
   8  -7   2        2.99       -2.31      5.00 o 
  -9  -6   2       27.13       16.46      6.29 o 
  -8  -6   2       42.65       66.38      5.94 o 
  -7  -6   2       13.30       19.72      4.88 o 
  -6  -6   2       31.36       37.65      4.39 o 
  -5  -6   2      488.24      471.77      6.98 o 
  -4  -6   2       69.49       72.92      5.40 o 
  -3  -6   2      185.15      185.66      3.45 o 
  -2  -6   2      149.56      175.05      2.84 o 
  -1  -6   2        1.39        1.12      1.02 o 
   0  -6   2       59.40       67.62      1.78 o 
   1  -6   2        9.53        9.71      1.22 o 
   2  -6   2      346.07      346.50      4.28 o 
   3  -6   2       11.59       10.70      3.43 o 
   4  -6   2     1053.85     1022.71     13.11 o 
   5  -6   2      395.83      380.07      9.72 o 
   6  -6   2       84.89       90.21      6.01 o 
   7  -6   2       30.82       23.09      4.85 o 
   8  -6   2        1.00       -1.92      4.80 o 
  -9  -5   2        7.20        3.13      3.30 o 
  -8  -5   2       95.19      121.51      4.29 o 
  -7  -5   2       47.57       54.04      3.75 o 
  -6  -5   2       73.11       76.11      3.10 o 
  -5  -5   2      245.09      216.12      3.75 o 
  -4  -5   2       12.02       18.04      1.15 o 
  -3  -5   2      163.49      177.84      3.31 o 
  -2  -5   2      255.52      289.50      4.46 o 
  -1  -5   2      161.54      159.21      2.11 o 
   0  -5   2       58.09       92.90      1.73 o 
   1  -5   2      251.97      258.91      3.35 o 
   2  -5   2       46.37       58.87      3.58 o 
   3  -5   2       24.60       23.28      2.01 o 
   4  -5   2      205.62      202.81     10.16 o 
   5  -5   2       66.85       57.23      3.46 o 
   6  -5   2       19.93       21.04      3.11 o 
   7  -5   2        3.12       -1.53      3.12 o 
   8  -5   2        0.18       -2.45      5.43 o 
   9  -5   2        6.64       11.91      6.52 o 
  -9  -4   2       23.18       11.55      4.16 o 
  -8  -4   2        3.50        6.46      2.48 o 
  -7  -4   2        3.72        5.60      2.29 o 
  -6  -4   2        0.80        2.74      2.28 o 
  -5  -4   2       20.05       16.44      1.60 o 
  -4  -4   2       14.64       16.81      2.17 o 
  -3  -4   2      304.65      212.61      5.10 o 
  -2  -4   2        5.67        7.00      0.63 o 
  -1  -4   2      321.56      284.62      2.41 o 
   0  -4   2      261.71      302.46      3.06 o 
   1  -4   2      173.20      173.70      2.95 o 
   2  -4   2      656.10      698.63      9.13 o 
   3  -4   2        0.63        1.51      0.98 o 
   4  -4   2      291.61      296.96      3.79 o 
   5  -4   2      153.50      157.83      5.13 o 
   6  -4   2        0.63       -0.03      2.54 o 
   7  -4   2        5.80        6.86      2.86 o 
   8  -4   2        0.38        3.21      5.69 o 
   9  -4   2        9.23        6.62      6.33 o 
 -10  -3   2        7.13        7.02      4.86 o 
  -9  -3   2       17.10       14.28      3.10 o 
  -8  -3   2       61.23       80.18      3.37 o 
  -7  -3   2       58.13       80.78      3.76 o 
  -6  -3   2      156.38      181.90      6.95 o 
  -5  -3   2      999.75      971.32      6.59 o 
  -4  -3   2       38.20       37.25      1.67 o 
  -3  -3   2     4550.83     4577.36     23.83 o 
  -2  -3   2     4838.35     5418.21     16.87 o 
  -1  -3   2       60.43       68.74      0.97 o 
   0  -3   2      900.50      855.40      4.57 o 
   1  -3   2        3.44        2.73      0.79 o 
   2  -3   2        3.23        7.79      0.67 o 
   3  -3   2       36.65       26.96      1.14 o 
   4  -3   2      231.53      210.99      6.88 o 
   5  -3   2      183.90      192.74      3.69 o 
   6  -3   2        6.05        4.09      2.13 o 
   7  -3   2        3.09       -0.42      2.17 o 
   8  -3   2        2.46        5.68      3.44 o 
   9  -3   2      101.00      108.96      8.62 o 
 -10  -2   2       13.01       14.84      5.68 o 
  -9  -2   2        1.88       -0.46      3.37 o 
  -8  -2   2        7.04       11.56      3.23 o 
  -7  -2   2        0.02        1.91      2.49 o 
  -6  -2   2       46.07       59.35      3.12 o 
  -5  -2   2     1195.60     1078.51      8.50 o 
  -4  -2   2       36.74       45.77      1.83 o 
  -3  -2   2      463.48      600.58      9.26 o 
  -2  -2   2     1350.76     1467.69      7.53 o 
  -1  -2   2     1006.57      947.14      9.05 o 
   0  -2   2     1032.17     1046.75      4.29 o 
   1  -2   2        8.63        6.39      0.80 o 
   2  -2   2      517.17      463.14      4.26 o 
   3  -2   2      497.93      484.02      8.01 o 
   4  -2   2      580.87      592.57      8.20 o 
   5  -2   2       15.03       13.83      1.60 o 
   6  -2   2       33.98       30.92      2.25 o 
   7  -2   2       28.85       15.54      5.68 o 
   8  -2   2        2.10        3.23      3.48 o 
   9  -2   2       25.19       18.80      4.02 o 
  10  -2   2        5.37        6.36      7.58 o 
 -10  -1   2       19.24       30.59      5.82 o 
  -9  -1   2       17.49       25.91      6.55 o 
  -8  -1   2        3.50       -0.73      4.43 o 
  -7  -1   2     1211.54     1145.32     11.40 o 
  -6  -1   2        0.71       13.06      3.22 o 
  -5  -1   2      774.25      714.65      8.64 o 
  -4  -1   2      271.17      254.29      5.24 o 
  -3  -1   2      119.78      104.56      1.94 o 
  -2  -1   2      166.58      211.02      2.06 o 
  -1  -1   2      615.68      596.47     15.53 o 
   0  -1   2     8231.80     8893.51     16.02 o 
   1  -1   2       18.73       18.73      1.49 o 
   2  -1   2      142.60      151.93      1.52 o 
   3  -1   2       75.94       69.25      1.38 o 
   4  -1   2       43.75       54.58      1.71 o 
   5  -1   2      408.58      320.93      4.72 o 
   6  -1   2        0.13        0.90      1.67 o 
   7  -1   2      466.82      444.93      7.50 o 
   8  -1   2        0.19       -0.14      3.54 o 
   9  -1   2        0.58       -0.87      3.61 o 
  10  -1   2       24.54       29.33      8.49 o 
  -9   0   2        0.30       -4.24      6.09 o 
  -8   0   2        0.08        1.59      5.39 o 
  -7   0   2      162.47      163.25      5.19 o 
  -6   0   2       42.52       58.04      3.64 o 
  -5   0   2      269.46      250.46      2.73 o 
  -4   0   2      219.81      222.16      2.49 o 
  -3   0   2      934.55      781.79      8.39 o 
  -2   0   2     2148.52     2197.10      9.32 o 
  -1   0   2      305.93      268.49      4.24 o 
   1   0   2      105.43       83.44      1.73 o 
   2   0   2     1163.10     1029.66      4.51 o 
   3   0   2      569.68      524.71      6.04 o 
   4   0   2       38.87       36.56      1.73 o 
   5   0   2        1.89        2.34      1.14 o 
   6   0   2       87.33       79.71      4.82 o 
   7   0   2       18.26       13.48      3.38 o 
   8   0   2       35.90       40.08      3.94 o 
   9   0   2       37.70       33.76      6.34 o 
  10   0   2       12.54       17.02      4.48 o 
  -9   1   2        0.02       -0.68      5.18 o 
  -8   1   2        0.00       -1.39      5.05 o 
  -7   1   2       33.14       32.25      5.94 o 
  -6   1   2       16.22       14.67      4.58 o 
  -5   1   2      548.22      558.54      5.96 o 
  -4   1   2       99.93      163.96      5.43 o 
  -3   1   2     1670.13     1549.73      5.60 o 
  -2   1   2     1251.30     1267.73      6.26 o 
  -1   1   2      294.05      297.14      3.77 o 
   1   1   2      391.68      414.73      3.72 o 
   2   1   2       57.42       68.41      2.92 o 
   3   1   2      666.66      608.43      5.30 o 
   4   1   2      910.24     1138.12      5.49 o 
   5   1   2        9.27        5.91      1.15 o 
   6   1   2       14.83       18.61      3.53 o 
   7   1   2       63.99       56.27      3.85 o 
   8   1   2       17.58       20.41      3.47 o 
   9   1   2       49.08       42.93      4.21 o 
  10   1   2       24.62       35.65      4.92 o 
  -9   2   2        8.15       -1.72      4.03 o 
  -8   2   2       10.67        8.57      5.07 o 
  -7   2   2       94.41       89.77      6.58 o 
  -6   2   2       22.78       21.92      2.59 o 
  -5   2   2      405.20      405.90      5.46 o 
  -4   2   2      156.82      173.46      3.01 o 
  -3   2   2       22.63       23.95      1.98 o 
  -2   2   2       60.30       75.75      2.31 o 
  -1   2   2     2843.35     2610.13     11.12 o 
   0   2   2     1673.10     1954.55     21.05 o 
   1   2   2      811.75      768.18     11.39 o 
   2   2   2     2864.29     2928.43     14.30 o 
   3   2   2      325.46      346.76      2.61 o 
   4   2   2        5.75        1.64      1.06 o 
   5   2   2      174.15      155.52      2.80 o 
   6   2   2       25.86       34.89      2.62 o 
   7   2   2      620.70      617.93     13.54 o 
   8   2   2        0.18        1.65      3.33 o 
   9   2   2       26.60       27.24      4.00 o 
  10   2   2        5.48        6.49      4.03 o 
  -9   3   2        6.72       -0.94      4.12 o 
  -8   3   2        4.26       11.03      4.96 o 
  -7   3   2       99.19       93.47      6.85 o 
  -6   3   2        4.01        1.85      2.23 o 
  -5   3   2       14.95        8.19      3.81 o 
  -4   3   2      273.54      291.89      4.61 o 
  -3   3   2       87.04       76.59      2.47 o 
  -2   3   2       82.60      131.95      3.10 o 
  -1   3   2     1079.26      962.18      6.94 o 
   0   3   2    16637.13    18486.29     62.38 o 
   1   3   2      633.59      559.36     10.94 o 
   2   3   2     1080.10     1117.07      6.70 o 
   3   3   2       30.37       14.51      0.98 o 
   4   3   2      238.29      275.71      2.72 o 
   5   3   2        1.19       -0.47      1.13 o 
   6   3   2        0.69       14.75      2.19 o 
   7   3   2     1185.19     1094.41     15.90 o 
   8   3   2       10.06       13.60      3.12 o 
   9   3   2       28.48       28.14      3.97 o 
  10   3   2        0.46       -4.02      4.02 o 
  -9   4   2        3.64       -3.44      4.95 o 
  -8   4   2        0.03       -3.90      3.90 o 
  -7   4   2        8.69        1.41      4.32 o 
  -6   4   2       11.20        4.06      2.44 o 
  -5   4   2      115.59      118.38      3.74 o 
  -4   4   2      355.84      361.68      5.22 o 
  -3   4   2        8.42        6.24      1.15 o 
  -2   4   2      251.72      272.11      6.15 o 
  -1   4   2        7.95        7.49      1.65 o 
   0   4   2     2254.94     2389.64      9.57 o 
   1   4   2       68.43       68.70      3.69 o 
   2   4   2        8.42        9.16      0.93 o 
   3   4   2     2282.92     2415.60     16.57 o 
   4   4   2      126.10      132.35      2.11 o 
   5   4   2        5.78        5.02      1.26 o 
   6   4   2        6.78        8.82      1.94 o 
   7   4   2       55.72       44.10      2.80 o 
   8   4   2       20.22       15.70      3.09 o 
   9   4   2        9.09       10.04      3.41 o 
  10   4   2        3.30       10.31      4.10 o 
  -8   5   2        6.05       -2.80      4.18 o 
  -7   5   2        3.39       -4.78      6.95 o 
  -6   5   2        1.01       -3.56      3.56 o 
  -5   5   2        4.24       -2.18      3.18 o 
  -4   5   2       27.37       23.10      1.60 o 
  -3   5   2      111.05      102.98      2.62 o 
  -2   5   2      643.16      631.44      8.67 o 
  -1   5   2       67.28       81.83      1.79 o 
   0   5   2       45.78       81.17      1.45 o 
   1   5   2      192.62      201.94      2.47 o 
   2   5   2     1505.80     1655.46     19.73 o 
   3   5   2     1405.54     1439.05      5.11 o 
   4   5   2       13.78       13.47      1.31 o 
   5   5   2      208.07      192.00      2.86 o 
   6   5   2       74.81       76.66      2.96 o 
   7   5   2        0.85        2.09      1.74 o 
   8   5   2        2.97        4.06      2.38 o 
   9   5   2        1.18       -0.86      3.05 o 
  10   5   2       29.17       36.93      4.21 o 
  -8   6   2        3.23        3.94      4.51 o 
  -7   6   2        1.85       -0.43      2.69 o 
  -6   6   2        4.92       -0.21      5.43 o 
  -5   6   2       37.75       30.20      2.21 o 
  -4   6   2      239.72      216.09      4.33 o 
  -3   6   2       52.42       41.61      3.12 o 
  -2   6   2      208.02      224.37      2.94 o 
  -1   6   2      431.47      509.56      8.46 o 
   0   6   2     2533.96     2920.63     21.91 o 
   1   6   2      160.10      143.07      3.07 o 
   2   6   2        7.58        7.88      1.51 o 
   3   6   2      559.73      447.25      3.64 o 
   4   6   2        0.13        1.10      1.18 o 
   5   6   2       13.35       11.88      1.44 o 
   6   6   2       28.99       29.43      1.99 o 
   7   6   2       28.18       21.89      2.08 o 
   8   6   2        7.56       14.12      2.33 o 
   9   6   2        4.84        0.13      5.46 o 
  -7   7   2       24.67       28.85      5.01 o 
  -6   7   2        5.11        3.60      3.66 o 
  -5   7   2        3.87        6.08      4.41 o 
  -4   7   2      494.69      503.51     10.41 o 
  -3   7   2       74.16       85.37      3.38 o 
  -2   7   2        3.94        2.82      1.63 o 
  -1   7   2        6.24        3.48      1.50 o 
   0   7   2      143.57      194.57      2.40 o 
   1   7   2        5.77        5.96      1.33 o 
   2   7   2      403.16      418.13      6.86 o 
   3   7   2       45.65       37.75      2.22 o 
   4   7   2        0.52        7.43      1.70 o 
   5   7   2      124.92      113.21      4.01 o 
   6   7   2        0.02       -3.96      4.84 o 
   7   7   2      117.98      102.17      4.44 o 
   8   7   2       40.40       46.73      3.93 o 
   9   7   2        6.44       12.66      5.46 o 
  -7   8   2       14.67       13.67      4.91 o 
  -6   8   2       64.79       61.97      5.92 o 
  -5   8   2      192.40      191.85      8.36 o 
  -4   8   2      191.97      193.87      7.47 o 
  -3   8   2      133.15      129.83      6.37 o 
  -2   8   2       71.34       57.30      2.63 o 
  -1   8   2        4.13        4.46      1.61 o 
   0   8   2       26.36       27.47      2.26 o 
   1   8   2        0.34       -0.08      1.39 o 
   2   8   2      127.53      134.88      3.81 o 
   3   8   2      390.21      372.59      4.98 o 
   4   8   2        2.40        6.17      2.68 o 
   5   8   2      311.01      290.50     10.86 o 
   6   8   2        1.10        1.51      2.84 o 
   7   8   2       15.29       16.78      3.78 o 
   8   8   2       71.38      103.43      5.06 o 
   9   8   2       41.79       35.67      6.62 o 
  -6   9   2        0.04        2.25      4.44 o 
  -5   9   2        0.56       -4.45      5.06 o 
  -4   9   2       18.95       15.37      4.89 o 
  -3   9   2       16.46       15.13      2.63 o 
  -2   9   2      161.35      161.10      4.32 o 
  -1   9   2       22.32       26.00      2.65 o 
   0   9   2        0.83       -1.13      2.21 o 
   1   9   2        4.98        3.09      1.92 o 
   2   9   2       47.38       42.04      2.82 o 
   3   9   2      157.62      148.18      4.78 o 
   4   9   2        1.07        6.49      3.00 o 
   5   9   2        2.65        3.85      4.43 o 
   6   9   2        4.51       15.54      3.16 o 
   7   9   2        5.68        5.36      3.32 o 
   8   9   2        5.71       13.49      3.73 o 
  -5  10   2        3.26        3.89      4.53 o 
  -4  10   2       71.11       78.26      5.92 o 
  -3  10   2        5.61        8.65      4.65 o 
  -2  10   2       68.47       68.71      5.35 o 
  -1  10   2       60.54       61.47      3.54 o 
   0  10   2       20.76       22.27      2.66 o 
   1  10   2       23.80       27.83      3.03 o 
   2  10   2       53.85       61.38      4.23 o 
   3  10   2        0.42       -0.07      2.23 o 
   4  10   2        4.32        7.71      3.05 o 
   5  10   2        9.38        8.06      3.16 o 
   6  10   2       14.14       14.51      3.66 o 
   7  10   2       14.11        9.00      3.70 o 
   8  10   2        9.64       14.63      4.58 o 
  -4  11   2        1.11        6.54      5.01 o 
  -3  11   2        6.16       14.85      4.98 o 
  -2  11   2       99.42      108.81      6.59 o 
  -1  11   2        0.51        3.51      2.67 o 
   0  11   2       99.45      100.45      3.51 o 
   1  11   2      150.87      144.29      5.17 o 
   2  11   2        0.96        3.48      2.71 o 
   3  11   2       12.42       10.81      2.46 o 
   4  11   2       18.39       13.27      3.00 o 
   5  11   2      150.63      151.02      5.49 o 
   6  11   2       11.64       15.93      3.62 o 
   7  11   2        5.68        3.14      3.57 o 
  -3  12   2        0.91       -3.71      5.07 o 
  -2  12   2      128.13      148.65      7.92 o 
  -1  12   2       19.59       19.34      4.93 o 
   0  12   2        9.00       14.41      2.62 o 
   1  12   2       45.91       39.71      3.87 o 
   2  12   2        5.64        9.16      3.39 o 
   3  12   2       78.44       80.01      9.69 o 
   4  12   2        8.47        7.00      2.69 o 
   5  12   2       40.96       34.37      4.04 o 
   6  12   2        9.32       10.40      7.97 o 
  -1  13   2        9.06        6.57      4.92 o 
   0  13   2        1.31       12.64      7.37 o 
   1  13   2        5.81       10.29      4.25 o 
   2  13   2        0.31        0.46      6.20 o 
   3  13   2        1.92       -0.07      3.26 o 
   4  13   2        1.35        7.94      3.24 o 
  -2 -13   3       15.20       15.75      6.20 o 
  -1 -13   3        3.13       -2.01      5.98 o 
   0 -13   3       61.38       79.10      9.06 o 
  -5 -12   3       19.43       30.85      4.12 o 
  -4 -12   3       74.14       80.35      6.50 o 
  -3 -12   3        0.01       -0.23      4.39 o 
  -2 -12   3       32.45       27.41      3.41 o 
  -1 -12   3        1.32       -0.69      6.43 o 
   0 -12   3       10.92       15.40      7.11 o 
   1 -12   3       21.89       18.81      5.14 o 
   2 -12   3        5.10       10.38      5.36 o 
   3 -12   3        0.01        1.15      5.23 o 
  -6 -11   3        0.04        0.21      3.40 o 
  -5 -11   3        4.03       10.47      3.65 o 
  -4 -11   3        4.47        4.34      3.25 o 
  -3 -11   3       14.88       26.66      3.12 o 
  -2 -11   3       56.40       54.17      3.17 o 
  -1 -11   3        0.11       -3.88      5.33 o 
   0 -11   3       68.61       70.19      8.14 o 
   1 -11   3       19.92       22.55      4.49 o 
   2 -11   3       18.97       15.15      5.56 o 
   3 -11   3      174.60      185.76      8.46 o 
   4 -11   3        2.00        6.10      4.89 o 
  -7 -10   3        5.57        8.99      3.85 o 
  -6 -10   3        5.07       -1.14      3.77 o 
  -5 -10   3        1.00       -0.49      3.15 o 
  -4 -10   3       74.87       76.16      4.30 o 
  -3 -10   3        0.76       -1.04      2.45 o 
  -2 -10   3       12.33       11.98      2.40 o 
  -1 -10   3        8.48       13.85      2.28 o 
   0 -10   3      164.34      150.68      6.29 o 
   1 -10   3      389.94      395.45      9.67 o 
   2 -10   3        0.14        1.14      4.46 o 
   3 -10   3      368.45      365.60     10.55 o 
   4 -10   3        0.38       -2.07      5.21 o 
   5 -10   3       21.54       18.90      5.50 o 
  -7  -9   3       27.80       29.66      7.00 o 
  -6  -9   3       33.52       27.73      4.99 o 
  -5  -9   3        0.45        0.67      2.89 o 
  -4  -9   3       13.57       11.89      2.75 o 
  -3  -9   3       23.72       22.53      2.51 o 
  -2  -9   3       36.75       31.84      2.65 o 
  -1  -9   3       50.65       50.52      3.20 o 
   0  -9   3       24.67       22.87      1.99 o 
   1  -9   3      258.17      243.94      7.40 o 
   2  -9   3       61.55       56.95      5.40 o 
   3  -9   3       18.14       25.91      5.05 o 
   4  -9   3        3.65       10.39      5.42 o 
   5  -9   3      113.38      143.30      7.40 o 
   6  -9   3        9.22        4.44      5.31 o 
  -8  -8   3        3.51       -3.77      5.95 o 
  -7  -8   3       19.27       24.38      3.74 o 
  -6  -8   3       17.19        9.05      3.28 o 
  -5  -8   3       17.03        9.27      2.96 o 
  -4  -8   3       27.31       33.58      3.01 o 
  -3  -8   3        6.41        6.32      2.79 o 
  -2  -8   3      147.92      140.68      3.67 o 
  -1  -8   3       94.12       94.54      2.67 o 
   0  -8   3       42.13       42.50      2.03 o 
   1  -8   3       48.00       44.60      2.63 o 
   2  -8   3        1.31       -0.36      3.31 o 
   3  -8   3      468.13      452.41      9.94 o 
   4  -8   3        9.90        8.18      4.46 o 
   5  -8   3       24.86       29.19      5.04 o 
   6  -8   3       52.44       60.51      6.56 o 
   7  -8   3        1.86       -3.10      4.61 o 
  -8  -7   3        8.36        4.50      5.10 o 
  -7  -7   3      105.11      111.16      6.90 o 
  -6  -7   3      321.89      306.33      6.65 o 
  -5  -7   3       27.01       33.11      3.04 o 
  -4  -7   3      487.42      504.23      7.21 o 
  -3  -7   3       25.16       25.66      2.35 o 
  -2  -7   3      823.01      737.75      9.73 o 
  -1  -7   3      334.94      363.85      3.64 o 
   0  -7   3      171.09      172.06      2.91 o 
   1  -7   3      473.61      529.98     11.38 o 
   2  -7   3       16.43       17.34      3.36 o 
   3  -7   3      179.21      160.11      6.22 o 
   4  -7   3        7.39        7.80      4.32 o 
   5  -7   3      244.47      222.43      8.00 o 
   6  -7   3      194.57      176.43      8.13 o 
   7  -7   3       24.46       20.87      5.08 o 
   8  -7   3        5.61       11.82      5.31 o 
  -9  -6   3       67.82      107.15      7.67 o 
  -8  -6   3       10.96       10.75      5.60 o 
  -7  -6   3       43.95       37.29      5.37 o 
  -6  -6   3      134.46      138.02      4.76 o 
  -5  -6   3       42.66       48.21      3.40 o 
  -4  -6   3       30.44       36.21      2.89 o 
  -3  -6   3        3.59        8.16      2.31 o 
  -2  -6   3      997.23      956.86      9.40 o 
  -1  -6   3      389.61      397.24      6.27 o 
   0  -6   3        5.22        6.78      1.19 o 
   1  -6   3       50.30       35.21      1.46 o 
   2  -6   3        3.84        6.32      2.82 o 
   3  -6   3        9.52        8.55      3.33 o 
   4  -6   3       14.60       15.12      4.12 o 
   5  -6   3      796.74      829.06     13.16 o 
   6  -6   3        2.03        1.48      4.25 o 
   7  -6   3       10.77        9.55      4.24 o 
   8  -6   3       31.37       32.56      5.69 o 
  -9  -5   3        2.16        1.81      3.33 o 
  -8  -5   3       64.48       53.87      7.06 o 
  -7  -5   3       13.92       25.41      4.84 o 
  -6  -5   3       67.76       66.47      3.50 o 
  -5  -5   3       11.31       15.75      2.32 o 
  -4  -5   3      416.18      389.05      7.70 o 
  -3  -5   3      150.92      187.02      5.66 o 
  -2  -5   3      963.07      915.93      6.01 o 
  -1  -5   3       99.50      112.76      1.90 o 
   0  -5   3       25.68       32.29      1.34 o 
   1  -5   3      106.58      150.31      2.61 o 
   2  -5   3       17.54       21.08      1.13 o 
   3  -5   3      169.39      201.16      3.85 o 
   4  -5   3       51.14       52.63      3.56 o 
   5  -5   3      179.35      190.04      4.78 o 
   6  -5   3      156.26      150.09      4.61 o 
   7  -5   3        0.14        0.41      2.90 o 
   8  -5   3        4.03        3.05      3.13 o 
   9  -5   3        4.78        7.25      6.73 o 
  -9  -4   3       69.19       90.08      5.13 o 
  -8  -4   3        0.01       -1.61      2.80 o 
  -7  -4   3      136.71      164.13      3.65 o 
  -6  -4   3     1128.91     1100.12     10.28 o 
  -5  -4   3       11.14       12.70      1.46 o 
  -4  -4   3      367.17      348.54      5.35 o 
  -3  -4   3      115.58      126.36      1.63 o 
  -2  -4   3      366.06      352.36      5.35 o 
  -1  -4   3     1351.21     1430.78      9.24 o 
   0  -4   3       10.05       10.26      1.07 o 
   1  -4   3     1705.16     1703.42      7.20 o 
   2  -4   3       47.35       51.86      1.86 o 
   3  -4   3       50.28       81.96      2.92 o 
   4  -4   3      279.04      258.90      3.68 o 
   5  -4   3      362.31      392.77      4.92 o 
   6  -4   3       48.20       45.61      2.78 o 
   7  -4   3       20.35       15.17      3.07 o 
   8  -4   3       48.54       42.87      5.86 o 
   9  -4   3        0.12        5.08      6.61 o 
  -9  -3   3       47.38       53.59      4.59 o 
  -8  -3   3       47.28       37.04      2.75 o 
  -7  -3   3       39.53       31.94      2.90 o 
  -6  -3   3     1636.50     1517.16      9.14 o 
  -5  -3   3       51.01       60.69      4.24 o 
  -4  -3   3       30.55       34.90      1.39 o 
  -3  -3   3     1544.82     1868.17     19.19 o 
  -2  -3   3     5660.66     5695.60     39.14 o 
  -1  -3   3     1356.29     1406.22      4.08 o 
   0  -3   3      105.26      109.33      1.91 o 
   1  -3   3     1493.08     1756.81      5.81 o 
   2  -3   3       96.86       84.03      1.99 o 
   3  -3   3       26.79       11.32      0.99 o 
   4  -3   3        6.19        3.34      1.39 o 
   5  -3   3       62.05       73.93      2.52 o 
   6  -3   3       65.51       63.26      2.78 o 
   7  -3   3        0.01       -0.38      2.20 o 
   8  -3   3       78.22       76.36      4.57 o 
   9  -3   3       11.11       12.92      4.08 o 
  -9  -2   3        6.85        3.46      3.85 o 
  -8  -2   3       10.59        9.38      3.55 o 
  -7  -2   3        5.57        6.32      2.15 o 
  -6  -2   3     1682.72     1569.97      9.26 o 
  -5  -2   3       17.34       28.77      1.72 o 
  -4  -2   3      130.76      131.06      2.37 o 
  -3  -2   3       70.48       92.46      1.53 o 
  -2  -2   3     1710.60     1600.98      7.56 o 
  -1  -2   3     4827.51     5286.47     28.71 o 
   0  -2   3        4.86        4.07      0.89 o 
   1  -2   3     5900.38     6027.62     39.14 o 
   2  -2   3      444.03      405.22      9.42 o 
   3  -2   3        7.64        7.49      0.92 o 
   4  -2   3        1.77        0.82      1.11 o 
   5  -2   3        4.69        9.51      1.58 o 
   6  -2   3      426.78      386.31      4.83 o 
   7  -2   3        3.63        4.19      4.95 o 
   8  -2   3      147.56      130.63      7.07 o 
   9  -2   3       31.98       40.71      4.42 o 
  10  -2   3       25.73       34.20      4.97 o 
  -9  -1   3       11.18       12.96      4.57 o 
  -8  -1   3        0.77       -3.26      3.26 o 
  -7  -1   3      110.48      153.09      8.04 o 
  -6  -1   3     2322.69     2292.98     12.45 o 
  -5  -1   3        1.25        8.28      1.50 o 
  -4  -1   3     1121.19     1058.17     12.23 o 
  -3  -1   3       69.98       68.88      1.49 o 
  -2  -1   3       14.29       10.08      0.81 o 
  -1  -1   3     2894.38     3295.20     42.30 o 
   0  -1   3       98.41       94.64      2.29 o 
   1  -1   3     5144.72     5077.18      6.57 o 
   2  -1   3      569.24      510.62      3.51 o 
   3  -1   3       71.31       81.69      1.65 o 
   4  -1   3        0.07        2.29      1.93 o 
   5  -1   3       80.87       79.13      2.45 o 
   6  -1   3      214.16      187.59      3.40 o 
   7  -1   3       15.42       17.89      5.37 o 
   8  -1   3      247.38      208.12      6.10 o 
   9  -1   3        9.63       15.32      3.61 o 
  10  -1   3       31.45       36.50      4.80 o 
  -9   0   3        9.26       12.70      4.32 o 
  -8   0   3        9.27        0.60      3.41 o 
  -7   0   3        7.15       16.42      5.42 o 
  -6   0   3     1246.30     1094.90     15.58 o 
  -5   0   3       88.25       91.64      2.85 o 
  -4   0   3      198.44      180.32      2.61 o 
  -3   0   3      270.12      258.08      2.55 o 
  -2   0   3        9.02        8.65      0.54 o 
  -1   0   3      492.54      435.19      3.43 o 
   0   0   3      127.35      116.78      2.63 o 
   1   0   3     4811.41     5033.13     12.44 o 
   2   0   3       25.95       18.41      1.09 o 
   3   0   3     2040.03     2244.13     11.78 o 
   4   0   3     1065.46     1162.87      9.48 o 
   5   0   3      149.54      166.72      3.33 o 
   6   0   3      401.39      406.99      6.21 o 
   7   0   3        0.25        6.56      3.39 o 
   8   0   3      302.97      271.01      7.14 o 
   9   0   3        1.19        2.87      3.48 o 
  10   0   3       17.23       14.88      4.41 o 
  -9   1   3        5.76       -4.13      4.13 o 
  -8   1   3       37.44       18.53      3.58 o 
  -7   1   3       19.69       26.32      4.79 o 
  -6   1   3      112.21      107.33      6.45 o 
  -5   1   3       21.04       23.78      4.31 o 
  -4   1   3       80.25       51.42      1.56 o 
  -3   1   3      356.30      390.41      2.95 o 
  -2   1   3        0.34       -0.06      0.58 o 
  -1   1   3      980.64     1055.34      5.54 o 
   0   1   3      244.26      241.56     19.46 o 
   1   1   3     9537.90    10299.07    242.73 o 
   2   1   3       61.93       58.75      1.11 o 
   3   1   3       16.39       24.37      0.92 o 
   4   1   3      953.58     1089.75      5.70 o 
   5   1   3      251.37      288.74      2.82 o 
   6   1   3      185.14      179.77      4.56 o 
   7   1   3       10.10        7.86      2.96 o 
   8   1   3       37.14       33.59      3.70 o 
   9   1   3       32.96       44.70      4.29 o 
  10   1   3        9.89       14.95      4.35 o 
  -9   2   3        1.11       -4.18      4.18 o 
  -8   2   3        4.63       -3.49      3.50 o 
  -6   2   3      145.30      148.28      3.89 o 
  -5   2   3        0.77        0.64      1.76 o 
  -4   2   3      330.79      333.54      5.31 o 
  -3   2   3        1.08        2.39      0.60 o 
  -2   2   3        1.54        0.06      0.96 o 
  -1   2   3     7289.20     7650.14     20.65 o 
   0   2   3      377.11      389.47      4.55 o 
   1   2   3     2548.04     2931.65      6.71 o 
   2   2   3     1339.73     1154.37     18.61 o 
   3   2   3      478.47      542.40      4.68 o 
   4   2   3      553.23      593.36      7.10 o 
   5   2   3       38.02       47.63      1.81 o 
   6   2   3       37.87       29.58      1.90 o 
   7   2   3       16.06       25.68      3.41 o 
   8   2   3      172.50      154.66      5.17 o 
   9   2   3       46.42       51.68      4.46 o 
  10   2   3        3.75       -1.66      4.24 o 
  -9   3   3        0.77       -4.01      4.01 o 
  -8   3   3       30.84       18.62      3.94 o 
  -7   3   3        0.01       -2.92      2.92 o 
  -6   3   3       78.29       70.56     12.71 o 
  -5   3   3       49.11       35.87      7.58 o 
  -4   3   3      420.92      422.11      7.88 o 
  -3   3   3      623.68      671.83      8.51 o 
  -2   3   3      184.85      193.43      4.01 o 
  -1   3   3     2674.19     2970.89     13.20 o 
   0   3   3        7.97        3.23      1.59 o 
   1   3   3     8953.14     9463.04     64.37 o 
   2   3   3        4.02        0.90      0.70 o 
   3   3   3        4.39       11.82      1.09 o 
   4   3   3      264.19      234.82      2.94 o 
   5   3   3       55.15       57.89      1.97 o 
   6   3   3      435.26      441.18      5.27 o 
   7   3   3       17.34       20.35      2.56 o 
   8   3   3      103.69       88.37      4.22 o 
   9   3   3        3.44        4.12      3.39 o 
  10   3   3        0.00       -0.99      3.90 o 
  -9   4   3        1.45       -1.80      4.99 o 
  -8   4   3        4.88        1.92      3.76 o 
  -7   4   3        0.05       -4.20      4.20 o 
  -6   4   3       46.08       29.95      7.64 o 
  -5   4   3       83.35       86.74      5.84 o 
  -4   4   3      878.40      861.06     41.10 o 
  -3   4   3        8.05        9.99      1.39 o 
  -2   4   3       45.97       49.31      2.01 o 
  -1   4   3       36.09       19.67      1.64 o 
   0   4   3       37.92       39.60      1.48 o 
   1   4   3     3714.30     3888.61     32.31 o 
   2   4   3      523.23      500.72     10.31 o 
   3   4   3      145.78      153.22      4.55 o 
   4   4   3      217.37      189.32      2.45 o 
   5   4   3      150.04      144.93      2.42 o 
   6   4   3       28.93       29.49      2.77 o 
   7   4   3       26.52       36.22      2.73 o 
   8   4   3       24.18       21.34      3.31 o 
   9   4   3       13.73       25.21      6.37 o 
  10   4   3        0.87        2.04      3.51 o 
  -8   5   3       15.56        6.25      4.34 o 
  -7   5   3        1.59       -2.35      2.35 o 
  -6   5   3        2.86        1.98      2.11 o 
  -5   5   3      104.01      107.60      3.78 o 
  -4   5   3       32.03       29.54      4.12 o 
  -3   5   3      323.88      308.59      6.75 o 
  -2   5   3      286.37      272.10      4.90 o 
  -1   5   3       25.68       24.15      1.96 o 
   0   5   3       93.95      108.45      2.17 o 
   1   5   3      554.01      613.21      4.25 o 
   2   5   3      800.21      753.28      8.52 o 
   3   5   3      105.13      147.04      2.60 o 
   4   5   3      286.65      296.98      3.04 o 
   5   5   3       59.94       56.65      1.91 o 
   6   5   3     1146.57     1076.66     13.95 o 
   7   5   3        0.78        2.28      1.98 o 
   8   5   3       42.77       39.70      3.33 o 
   9   5   3        0.90        0.41      3.05 o 
  10   5   3        1.81       -1.36      3.61 o 
  -8   6   3        1.82       -0.85      4.70 o 
  -7   6   3        4.17        4.14      2.56 o 
  -6   6   3        0.14       -2.70      2.70 o 
  -5   6   3       58.33       62.08      2.78 o 
  -4   6   3      192.41      171.18      4.02 o 
  -3   6   3      203.01      196.33      6.11 o 
  -2   6   3       64.14       59.26      4.00 o 
  -1   6   3     2427.87     2769.03     11.83 o 
   0   6   3        0.07        0.27      1.39 o 
   1   6   3     4016.40     4353.38     48.06 o 
   2   6   3        3.96        2.27      1.81 o 
   3   6   3       99.66      148.75      5.38 o 
   4   6   3      271.60      279.19      3.26 o 
   5   6   3        0.36        1.14      1.44 o 
   6   6   3        0.07        0.68      1.62 o 
   7   6   3        1.49        3.46      1.79 o 
   8   6   3       43.88       42.83      2.89 o 
   9   6   3       22.83       29.08      3.81 o 
  -7   7   3        0.73        3.44      4.81 o 
  -6   7   3        2.03       -1.03      3.71 o 
  -5   7   3      164.70      183.03      7.38 o 
  -4   7   3      421.07      407.50     11.30 o 
  -3   7   3       55.44       58.04      8.25 o 
  -2   7   3        8.47        7.55      1.91 o 
  -1   7   3       48.40       37.74      2.00 o 
   0   7   3       22.21       24.62      1.35 o 
   1   7   3      966.17     1000.33     10.23 o 
   2   7   3     2072.67     2154.71     14.92 o 
   3   7   3       81.01       93.78      2.55 o 
   4   7   3      558.41      503.70      6.00 o 
   5   7   3        4.91        3.57      1.96 o 
   6   7   3        8.41       10.92      2.04 o 
   7   7   3       21.18       29.53      3.38 o 
   8   7   3        7.58        6.91      4.85 o 
   9   7   3       30.06       72.48      6.99 o 
  -7   8   3        1.00       -0.21      4.59 o 
  -6   8   3       49.03       49.55      5.55 o 
  -5   8   3      396.25      439.90     11.24 o 
  -4   8   3        0.47       -2.52      4.24 o 
  -3   8   3      600.26      620.65     10.54 o 
  -2   8   3       80.23       79.09      2.88 o 
  -1   8   3       33.22       33.36      2.14 o 
   0   8   3        2.26        1.49      1.92 o 
   1   8   3       63.33       66.11      2.01 o 
   2   8   3      199.56      185.78      2.93 o 
   3   8   3       24.42       25.09      2.73 o 
   4   8   3       24.33       19.62      2.78 o 
   5   8   3        0.15       15.55      3.22 o 
   6   8   3       86.38       74.81      3.86 o 
   7   8   3        2.02        1.61      2.95 o 
   8   8   3       25.01       26.12      5.31 o 
   9   8   3       29.76       38.30      6.36 o 
  -6   9   3        0.81        1.61      5.24 o 
  -5   9   3       14.40       18.05      5.48 o 
  -4   9   3       31.92       24.36      5.19 o 
  -3   9   3       13.27       15.49      4.72 o 
  -2   9   3       26.45       27.69      2.61 o 
  -1   9   3       44.68       38.76      2.81 o 
   0   9   3       20.50       22.50      2.69 o 
   1   9   3      535.53      522.62      5.78 o 
   2   9   3       14.64       11.88      2.34 o 
   3   9   3        3.39       12.87      2.46 o 
   4   9   3      302.79      300.55     15.19 o 
   5   9   3       10.79        6.43      3.03 o 
   6   9   3        3.86        1.31      2.91 o 
   7   9   3        7.47        5.42      4.63 o 
   8   9   3        0.01       -1.62      4.02 o 
  -5  10   3        0.00       -0.87      3.99 o 
  -4  10   3       23.16       27.42      4.74 o 
  -3  10   3       71.45       81.12      6.10 o 
  -2  10   3        0.16        0.74      2.52 o 
  -1  10   3      292.73      292.06      5.84 o 
   0  10   3        2.65        1.67      2.40 o 
   1  10   3      256.50      252.35      4.66 o 
   2  10   3      529.66      511.53      6.13 o 
   3  10   3        9.48        5.14      3.15 o 
   4  10   3      265.62      255.49      5.86 o 
   5  10   3        0.70       -1.80      2.93 o 
   6  10   3       59.35       52.68      4.26 o 
   7  10   3       45.33       49.44      4.47 o 
   8  10   3        8.45        5.56      3.51 o 
  -4  11   3        5.67       14.39      4.88 o 
  -3  11   3      172.60      188.93      8.31 o 
  -2  11   3       11.09       12.13      4.48 o 
  -1  11   3       34.54       34.66      3.18 o 
   0  11   3       26.07       29.09      2.82 o 
   1  11   3       42.62       43.94      3.83 o 
   2  11   3      142.97      126.58      4.84 o 
   3  11   3        0.13       -0.14      3.03 o 
   4  11   3        3.23        4.75      2.76 o 
   5  11   3        0.81        3.03      3.27 o 
   6  11   3        1.90       -2.54      3.29 o 
   7  11   3        8.27        7.44      4.24 o 
  -3  12   3        9.45       16.26      4.46 o 
  -2  12   3       29.33       37.75      5.90 o 
  -1  12   3       41.82       42.02      4.87 o 
   0  12   3        2.82       10.08      2.76 o 
   1  12   3        3.20        4.72      3.37 o 
   2  12   3       38.78       36.05      3.75 o 
   3  12   3        4.73       -0.55      3.44 o 
   4  12   3        6.87        4.62      3.02 o 
   5  12   3       13.41        9.66      5.94 o 
   6  12   3        0.67       -1.89      3.25 o 
  -1  13   3       25.22       13.63      4.86 o 
   0  13   3       18.78       20.06      4.02 o 
   1  13   3       11.41        9.80      3.84 o 
   2  13   3       34.11       29.58      4.90 o 
   3  13   3        0.36       -2.16      3.30 o 
   4  13   3        6.18        5.62      4.19 o 
  -1 -13   4       13.01       11.78      6.63 o 
   0 -13   4        1.19        5.46      5.95 o 
  -4 -12   4       21.45       46.44      8.46 o 
  -3 -12   4        7.08        6.59      3.06 o 
  -2 -12   4        0.97        1.50      3.67 o 
  -1 -12   4       27.01       24.45      6.27 o 
   0 -12   4        4.12        9.27      6.08 o 
   1 -12   4        4.71        1.02      4.22 o 
   2 -12   4       62.18       62.36      6.87 o 
   3 -12   4        2.33        1.29      5.03 o 
  -6 -11   4        8.70        7.97      3.63 o 
  -5 -11   4       12.30       10.01      4.39 o 
  -4 -11   4        8.27        4.87      3.55 o 
  -3 -11   4      255.57      250.76      5.46 o 
  -2 -11   4        0.12       -2.33      2.48 o 
  -1 -11   4       65.60       72.72      4.61 o 
   0 -11   4       54.11       55.62      4.10 o 
   1 -11   4        5.52        4.72      4.26 o 
   2 -11   4       67.50       60.15      6.03 o 
   3 -11   4        4.50        6.75      5.43 o 
   4 -11   4        3.37       -0.02      5.00 o 
  -7 -10   4        1.58        4.34      4.77 o 
  -6 -10   4        5.60        4.45      3.59 o 
  -5 -10   4       18.99       16.98      3.58 o 
  -4 -10   4        0.76        2.58      2.94 o 
  -3 -10   4       39.48       31.40      2.98 o 
  -2 -10   4        4.27        2.31      2.43 o 
  -1 -10   4        1.04        0.53      2.15 o 
   0 -10   4      142.67      136.95      9.16 o 
   1 -10   4       11.43        8.73      4.63 o 
   2 -10   4       64.35       48.87      5.25 o 
   3 -10   4       14.10        7.08      5.02 o 
   4 -10   4       25.55       26.88      5.08 o 
   5 -10   4        1.17       -1.89      5.30 o 
  -7  -9   4        9.02       -2.25      5.76 o 
  -6  -9   4       13.09       23.50      4.12 o 
  -5  -9   4        1.57        0.55      3.04 o 
  -4  -9   4        0.59        2.31      2.77 o 
  -3  -9   4      163.23      168.73      4.15 o 
  -2  -9   4        8.01        9.86      2.18 o 
  -1  -9   4      117.38      106.31      3.70 o 
   0  -9   4        1.14        0.95      2.48 o 
   1  -9   4       46.35       35.92      4.52 o 
   2  -9   4      325.84      310.39      8.96 o 
   3  -9   4        0.37       -1.74      4.28 o 
   4  -9   4      257.65      243.18      8.80 o 
   5  -9   4       39.38       37.01      5.85 o 
   6  -9   4       16.93       19.45      5.70 o 
  -8  -8   4       17.39       15.47      6.18 o 
  -7  -8   4        2.74       -0.73      4.89 o 
  -6  -8   4        5.02       11.35      3.29 o 
  -5  -8   4       76.87       77.59      4.44 o 
  -4  -8   4        7.54        9.28      2.71 o 
  -3  -8   4      104.62       93.75      3.30 o 
  -2  -8   4       46.01       53.70      2.87 o 
  -1  -8   4      481.69      431.91      4.43 o 
   0  -8   4      114.28      112.40      3.35 o 
   1  -8   4       10.66        5.81      2.24 o 
   2  -8   4       24.34       24.95      4.06 o 
   3  -8   4        7.79        4.25      4.62 o 
   4  -8   4       18.00       22.01      4.59 o 
   5  -8   4      121.20      114.15      6.94 o 
   6  -8   4        7.98       12.68      5.38 o 
   7  -8   4        0.57        1.57      4.33 o 
  -8  -7   4       15.68       15.83      5.57 o 
  -7  -7   4       70.39       59.66      5.97 o 
  -6  -7   4        6.47       15.35      5.47 o 
  -5  -7   4       22.88       28.99      3.26 o 
  -4  -7   4       41.29       52.46      4.30 o 
  -3  -7   4       39.15       31.06      2.56 o 
  -2  -7   4      400.69      409.43      6.58 o 
  -1  -7   4      570.07      578.23      7.20 o 
   0  -7   4      505.26      509.14      4.79 o 
   1  -7   4        0.24       -0.26      1.95 o 
   2  -7   4        2.91        4.30      2.90 o 
   3  -7   4       21.41       21.52      4.10 o 
   4  -7   4       11.85        9.52      4.54 o 
   5  -7   4       12.69        9.35      4.33 o 
   6  -7   4      164.13      160.29      7.54 o 
   7  -7   4        0.67       -0.85      4.83 o 
   8  -7   4        4.09        2.23      5.11 o 
  -9  -6   4        1.48       -2.17      5.18 o 
  -8  -6   4       69.67       97.53      7.09 o 
  -7  -6   4       44.38       39.36      5.43 o 
  -6  -6   4       10.34        6.66      3.90 o 
  -5  -6   4       17.77       13.06      2.84 o 
  -4  -6   4        2.18        3.09      2.39 o 
  -3  -6   4      649.80      651.14      7.43 o 
  -2  -6   4      185.82      196.50      2.81 o 
  -1  -6   4      796.13      742.46      5.89 o 
   0  -6   4        0.82        2.28      1.09 o 
   1  -6   4       32.71       48.96      1.93 o 
   2  -6   4        0.65        0.35      2.57 o 
   3  -6   4       31.69       30.45      3.93 o 
   4  -6   4       88.94       74.68      5.34 o 
   5  -6   4      245.07      223.65      8.06 o 
   6  -6   4        7.71        4.73      4.33 o 
   7  -6   4       37.01       34.97      5.35 o 
   8  -6   4        1.10       -3.40      5.11 o 
  -9  -5   4        3.02        1.52      3.55 o 
  -8  -5   4      180.29      213.61      5.60 o 
  -7  -5   4       39.92       40.38      2.95 o 
  -6  -5   4        5.15       14.19      4.83 o 
  -5  -5   4      741.50      691.44     22.73 o 
  -4  -5   4        1.03        1.66      1.42 o 
  -3  -5   4       55.19       57.46      4.31 o 
  -2  -5   4     1151.79     1236.45      9.04 o 
  -1  -5   4       14.41       16.56      1.26 o 
   0  -5   4       39.49       28.73      1.36 o 
   1  -5   4        0.84        0.36      1.01 o 
   2  -5   4      457.68      525.49      8.14 o 
   3  -5   4       10.87        9.49      1.83 o 
   4  -5   4        9.32        6.01      3.23 o 
   5  -5   4      624.41      573.75      6.09 o 
   6  -5   4       47.38       51.10      3.34 o 
   7  -5   4       49.12       54.73      3.77 o 
   8  -5   4        2.54        2.43      3.15 o 
   9  -5   4        2.79        9.71      6.39 o 
  -9  -4   4        1.73        4.78      4.58 o 
  -8  -4   4        9.09        4.52      2.63 o 
  -7  -4   4      509.24      458.37      8.34 o 
  -6  -4   4       12.76       24.57      2.23 o 
  -5  -4   4      859.64      765.02      6.77 o 
  -4  -4   4        4.69        4.87      1.14 o 
  -3  -4   4      105.88       78.75      1.62 o 
  -2  -4   4     2093.98     2268.57     20.71 o 
  -1  -4   4     1208.86     1205.82      7.70 o 
   0  -4   4       76.38       93.48      2.30 o 
   1  -4   4       55.01       54.51      1.38 o 
   2  -4   4        5.18       16.80      0.88 o 
   3  -4   4       82.45       82.47      3.07 o 
   4  -4   4     2128.88     2124.27      9.44 o 
   5  -4   4      358.91      332.96      6.14 o 
   6  -4   4       32.26       33.67      2.63 o 
   7  -4   4      166.47      150.45      4.02 o 
   8  -4   4        0.06        2.88      3.23 o 
   9  -4   4        4.30        5.85      6.33 o 
  -9  -3   4        1.62        3.95      4.19 o 
  -8  -3   4       89.96       87.55      4.95 o 
  -7  -3   4       52.25       40.52      3.34 o 
  -6  -3   4       16.17       32.24      5.67 o 
  -5  -3   4       84.20       79.43      2.29 o 
  -4  -3   4       18.09       14.61      1.39 o 
  -3  -3   4     4725.81     4307.22     50.40 o 
  -2  -3   4     1266.55     1433.92     15.78 o 
  -1  -3   4     1785.89     1657.08     10.26 o 
   0  -3   4       63.61       31.96      1.39 o 
   1  -3   4       31.15       23.29      0.88 o 
   2  -3   4      178.84      181.09      3.71 o 
   3  -3   4      127.66      131.95      4.00 o 
   4  -3   4       91.56      124.72      2.52 o 
   5  -3   4      436.89      417.63      4.74 o 
   6  -3   4        0.02       -2.21      2.47 o 
   7  -3   4        4.41        4.39      2.22 o 
   8  -3   4        3.31        4.34      3.48 o 
   9  -3   4       11.80       12.88      3.91 o 
  -9  -2   4        8.22        5.46      4.41 o 
  -8  -2   4       40.88       44.43      3.42 o 
  -7  -2   4        0.01       -0.22      3.07 o 
  -6  -2   4        2.01       14.56      6.19 o 
  -5  -2   4      899.72      821.69      7.09 o 
  -4  -2   4        8.27        9.80      1.30 o 
  -3  -2   4       95.44       89.55      2.42 o 
  -2  -2   4     1920.74     2061.50     23.25 o 
  -1  -2   4      494.88      457.24      3.75 o 
   0  -2   4     5162.29     5248.80     17.77 o 
   1  -2   4      485.61      466.94      5.52 o 
   2  -2   4      503.27      563.90      6.38 o 
   3  -2   4       56.52       51.86      1.96 o 
   4  -2   4       77.24       60.81      2.34 o 
   5  -2   4       72.22       57.12      2.80 o 
   6  -2   4        7.11        4.13      2.07 o 
   7  -2   4       38.46       45.61      3.84 o 
   8  -2   4        0.14        2.21      3.59 o 
   9  -2   4       91.16       77.61      5.13 o 
  10  -2   4        3.50        4.37      4.30 o 
  -9  -1   4        1.35       -3.99      3.99 o 
  -8  -1   4        1.47       -2.24      3.56 o 
  -7  -1   4     1177.13     1047.77     16.09 o 
  -6  -1   4       30.11       58.86     10.77 o 
  -5  -1   4     1360.38     1221.21     18.94 o 
  -4  -1   4      187.83      195.88      3.67 o 
  -3  -1   4      565.73      550.30      7.00 o 
  -2  -1   4      176.49      172.08      1.72 o 
  -1  -1   4      444.21      410.50     18.35 o 
   0  -1   4     2274.79     2552.63     11.99 o 
   1  -1   4        2.58        4.98      0.67 o 
   2  -1   4        0.32        2.38      0.78 o 
   3  -1   4      110.42      113.62      2.69 o 
   4  -1   4     1198.96     1378.09      9.42 o 
   5  -1   4      280.01      286.35      3.64 o 
   6  -1   4       44.23       42.39      2.29 o 
   7  -1   4      863.04      745.27     11.23 o 
   8  -1   4        2.09        2.21      3.24 o 
   9  -1   4        1.82        1.34      3.58 o 
  10  -1   4       14.97       24.33      4.54 o 
  -9   0   4        1.60       -3.02      3.99 o 
  -8   0   4        1.09       -3.65      3.65 o 
  -7   0   4      193.66      169.46      7.02 o 
  -6   0   4        1.21       15.95      3.25 o 
  -5   0   4        5.95        6.95      1.51 o 
  -4   0   4      106.73      101.08      2.76 o 
  -3   0   4     1096.93      960.26     17.48 o 
  -2   0   4       46.51       47.32      1.01 o 
  -1   0   4       23.99       29.21      1.36 o 
   0   0   4      400.27      434.14      5.31 o 
   1   0   4       15.16       15.94      1.14 o 
   2   0   4       88.21      118.33      2.00 o 
   3   0   4      175.69      154.63      1.58 o 
   4   0   4     1737.15     2090.05     12.49 o 
   5   0   4       99.19       78.64      2.10 o 
   6   0   4        3.31        5.21      2.63 o 
   7   0   4      428.48      411.02      7.18 o 
   8   0   4       28.53       33.37      4.02 o 
   9   0   4        4.31        2.73      3.66 o 
  10   0   4        8.70       10.54      4.06 o 
  -9   1   4        3.08       -4.37      4.37 o 
  -8   1   4       18.21       14.74      3.24 o 
  -7   1   4      172.64      151.31      6.58 o 
  -6   1   4        9.06       -2.03      2.53 o 
  -5   1   4      374.14      339.41      7.81 o 
  -4   1   4        6.00        2.63      1.29 o 
  -3   1   4      440.54      449.87      3.34 o 
  -2   1   4     1471.27     1366.51     13.69 o 
  -1   1   4       30.91       26.02      1.48 o 
   0   1   4    21444.73    22523.73     37.67 o 
   1   1   4      306.42      271.84      8.43 o 
   2   1   4     1395.17     1407.42      4.79 o 
   3   1   4      251.29      276.42      2.51 o 
   4   1   4       34.54       52.66      1.63 o 
   5   1   4       15.69       25.42      1.23 o 
   6   1   4        0.08        2.70      2.30 o 
   7   1   4      266.29      235.74      5.58 o 
   8   1   4        6.67        7.17      3.55 o 
   9   1   4       33.47       29.38      4.17 o 
  10   1   4        2.81        7.81      9.02 o 
  -9   2   4        0.13       -4.19      4.19 o 
  -8   2   4        0.02       -3.60      3.60 o 
  -7   2   4       43.88       29.89      3.32 o 
  -6   2   4        0.08       -7.99      8.44 o 
  -5   2   4       85.29       81.43      3.73 o 
  -4   2   4        4.45        6.50      1.56 o 
  -3   2   4       67.18       34.81      1.00 o 
  -2   2   4       68.31       84.08      2.74 o 
  -1   2   4       64.42       44.28      4.67 o 
   0   2   4    54194.73    54316.41     59.89 o 
   1   2   4       51.08       66.11      1.85 o 
   2   2   4     2181.68     2176.15     13.68 o 
   3   2   4       50.21       51.62      1.29 o 
   4   2   4       17.44       25.76      1.18 o 
   5   2   4        0.25        0.32      1.18 o 
   6   2   4        0.24        0.21      1.43 o 
   7   2   4      577.40      534.94      7.84 o 
   8   2   4        8.49        7.58      3.33 o 
   9   2   4       76.04       70.03      4.69 o 
  10   2   4       20.34       28.39      4.76 o 
  -9   3   4        5.86       -0.02      4.35 o 
  -8   3   4       13.20        5.09      3.75 o 
  -7   3   4        1.72       -2.90      2.90 o 
  -6   3   4       18.52       14.45     11.73 o 
  -5   3   4       11.55        7.11      3.15 o 
  -4   3   4      471.10      511.59      8.75 o 
  -3   3   4      898.58      870.62     10.26 o 
  -2   3   4      232.13      229.31      4.58 o 
  -1   3   4      210.75      208.09      3.02 o 
   0   3   4     1644.17     1670.87     10.46 o 
   1   3   4      457.32      472.30      6.79 o 
   2   3   4      125.36      105.86      2.14 o 
   3   3   4      458.36      408.00     10.08 o 
   4   3   4      362.46      393.80      6.56 o 
   5   3   4        0.05       -0.31      1.28 o 
   6   3   4        7.51        7.74      1.72 o 
   7   3   4        4.49        6.38      2.27 o 
   8   3   4        4.47        4.53      2.97 o 
   9   3   4        2.10        1.97      3.52 o 
  10   3   4        0.26        2.50      3.84 o 
  -8   4   4        2.87        1.86      3.87 o 
  -7   4   4       44.78       43.58      9.71 o 
  -6   4   4        1.05       -1.44      3.09 o 
  -5   4   4      123.38      114.19      3.41 o 
  -4   4   4      744.38      787.49     10.97 o 
  -3   4   4        0.01        5.18      1.54 o 
  -2   4   4      705.59      763.93      8.47 o 
  -1   4   4        0.34        0.70      0.91 o 
   0   4   4      135.49      182.52      3.15 o 
   1   4   4      357.12      306.00      3.84 o 
   2   4   4      278.11      337.28      4.12 o 
   3   4   4        3.26        1.55      1.35 o 
   4   4   4      682.88      706.37      8.81 o 
   5   4   4      178.82      182.62      3.99 o 
   6   4   4        0.34        7.58      2.12 o 
   7   4   4      404.96      386.85      5.37 o 
   8   4   4        0.39       -1.25      2.87 o 
   9   4   4        6.27        4.60      3.28 o 
  10   4   4        2.99        4.49      3.78 o 
  -8   5   4        0.06       -3.19      4.38 o 
  -7   5   4        6.85        0.69      2.27 o 
  -6   5   4        0.19        0.59      2.08 o 
  -5   5   4       93.95       82.91      3.08 o 
  -4   5   4       87.97       97.58      3.37 o 
  -3   5   4      248.50      205.69      5.08 o 
  -2   5   4      206.27      215.08      4.57 o 
  -1   5   4      584.93      513.04      7.11 o 
   0   5   4     6496.45     7047.38     46.94 o 
   1   5   4      105.84      124.90      2.23 o 
   2   5   4     1068.02     1094.03      6.67 o 
   3   5   4      906.11      928.60      9.98 o 
   4   5   4        0.48        1.02      1.39 o 
   5   5   4      395.71      418.82      4.55 o 
   6   5   4        0.43       24.05      2.49 o 
   7   5   4      136.45      122.88      3.47 o 
   8   5   4       27.25       35.81      2.64 o 
   9   5   4        0.04        1.84      3.02 o 
  10   5   4        8.53       10.90      5.29 o 
  -8   6   4        1.91        2.36      4.81 o 
  -7   6   4        1.14       -2.65      2.65 o 
  -6   6   4        0.27       -2.05      2.41 o 
  -5   6   4      139.84      127.50      3.90 o 
  -4   6   4        1.25       -1.93      1.93 o 
  -3   6   4      194.63      192.11      4.03 o 
  -2   6   4      356.57      346.85      6.28 o 
  -1   6   4      385.20      328.53      5.74 o 
   0   6   4     2974.96     3163.17     49.07 o 
   1   6   4     1457.86     1350.64      9.02 o 
   2   6   4      356.46      361.77      4.05 o 
   3   6   4     3750.78     3654.71     37.84 o 
   4   6   4      195.37      222.33      3.21 o 
   5   6   4        0.23        3.55      1.52 o 
   6   6   4        1.95        4.07      1.91 o 
   7   6   4       50.66       51.78      4.68 o 
   8   6   4       12.12       17.47      2.69 o 
   9   6   4        0.96        2.48      2.59 o 
  -7   7   4       48.38       48.41      5.55 o 
  -6   7   4        0.46       -2.41      4.07 o 
  -5   7   4       50.71       59.66      5.52 o 
  -4   7   4      467.44      503.94      8.24 o 
  -3   7   4       10.96       11.99      4.08 o 
  -2   7   4      794.00      764.17      8.61 o 
  -1   7   4        8.80        7.24      1.77 o 
   0   7   4      301.47      304.30      4.71 o 
   1   7   4      567.81      484.55      4.65 o 
   2   7   4     1037.52     1137.82      7.21 o 
   3   7   4      104.59      117.59      3.33 o 
   4   7   4      230.72      232.22      3.63 o 
   5   7   4      401.99      364.54      7.15 o 
   6   7   4        0.61        2.34      1.84 o 
   7   7   4        7.29       10.78      2.45 o 
   8   7   4       31.30       33.59      3.42 o 
   9   7   4        5.94       10.78      4.78 o 
  -7   8   4       13.35       13.68      5.05 o 
  -6   8   4       11.28       14.76      4.99 o 
  -5   8   4      213.86      192.20      8.64 o 
  -4   8   4        0.16       -1.05      4.45 o 
  -3   8   4       13.82       14.93      2.58 o 
  -2   8   4      119.51      119.99      3.36 o 
  -1   8   4      144.38      151.91      4.94 o 
   0   8   4      384.37      390.70      5.72 o 
   1   8   4       14.47       19.43      1.60 o 
   2   8   4      211.03      201.48      3.02 o 
   3   8   4      329.25      296.63      3.72 o 
   4   8   4        5.77       11.10      2.00 o 
   5   8   4      758.96      721.82      8.61 o 
   6   8   4       16.70       23.00      2.96 o 
   7   8   4        0.02       -1.58      4.04 o 
   8   8   4       81.22       98.01      6.86 o 
   9   8   4        0.57        4.45      5.40 o 
  -6   9   4       15.06        8.12      5.10 o 
  -5   9   4       86.03       89.64      6.65 o 
  -4   9   4        9.52       10.63      4.74 o 
  -3   9   4        5.10        2.46      2.33 o 
  -2   9   4      237.60      243.38      6.42 o 
  -1   9   4      195.24      192.12      3.83 o 
   0   9   4     1303.16     1373.25     10.83 o 
   1   9   4      439.62      428.51      7.90 o 
   2   9   4       57.74       50.60      2.77 o 
   3   9   4      541.80      512.15      5.99 o 
   4   9   4       19.97       18.00      3.03 o 
   5   9   4        5.98        8.35      3.08 o 
   6   9   4        0.24       -3.67      3.80 o 
   7   9   4        5.94        5.04      3.29 o 
   8   9   4        8.59       16.13      5.39 o 
  -5  10   4        0.72        1.88      3.47 o 
  -4  10   4        0.21       -3.30      3.30 o 
  -3  10   4        2.30       -1.89      4.22 o 
  -2  10   4      151.95      143.27      4.59 o 
  -1  10   4        0.23        0.61      2.59 o 
   0  10   4      103.93      104.87      3.97 o 
   1  10   4      477.89      459.08      9.46 o 
   2  10   4       50.70       57.16      3.94 o 
   3  10   4        2.02        2.07      2.31 o 
   4  10   4        5.38       12.72      3.08 o 
   5  10   4       16.15       11.70      3.09 o 
   6  10   4        7.95       17.56      3.67 o 
   7  10   4        2.43        3.41      3.25 o 
   8  10   4       15.65       21.83      5.88 o 
  -4  11   4       32.10       35.85      4.99 o 
  -3  11   4        4.27       -1.30      4.93 o 
  -2  11   4        5.28        4.62      4.11 o 
  -1  11   4       25.84       22.27      3.23 o 
   0  11   4       86.89       85.35      3.48 o 
   1  11   4       68.85       64.14      4.34 o 
   2  11   4        1.25        1.14      3.23 o 
   3  11   4       12.06       12.46      3.33 o 
   4  11   4        1.78       -2.11      5.06 o 
   5  11   4       80.79       78.96      4.31 o 
   6  11   4       18.16       19.97      3.79 o 
   7  11   4        0.44        2.90      3.15 o 
  -3  12   4        2.24        5.26      4.34 o 
  -2  12   4      144.39      169.47      8.20 o 
  -1  12   4        0.67       -0.14      2.75 o 
   0  12   4       90.28       85.76      3.63 o 
   1  12   4       42.90       40.36      4.07 o 
   2  12   4        9.68       10.52      3.63 o 
   3  12   4       40.10       29.46      3.76 o 
   4  12   4        0.17       -2.09      2.94 o 
   5  12   4        2.26       -1.14      4.43 o 
   6  12   4       33.59       39.34      7.57 o 
  -1  13   4        0.50        0.43      4.13 o 
   0  13   4        0.24        1.61      3.30 o 
   1  13   4        3.82        4.15      3.97 o 
   2  13   4        5.79        8.50      6.79 o 
   3  13   4        0.69       -2.62      3.41 o 
   4  13   4        0.54        3.34      3.74 o 
  -4 -12   5       50.24       51.07      4.64 o 
  -3 -12   5        2.46        6.41      3.82 o 
  -2 -12   5       20.10       22.79      7.03 o 
  -1 -12   5        0.02       -3.62      5.21 o 
   0 -12   5        2.37       13.33      5.69 o 
   1 -12   5       46.27       49.66      6.00 o 
   2 -12   5       45.81       47.80      6.12 o 
  -5 -11   5        2.58        5.19      3.91 o 
  -4 -11   5       20.42       22.46      4.28 o 
  -3 -11   5        2.16       10.12      3.12 o 
  -2 -11   5        0.00       -2.74      3.56 o 
  -1 -11   5        1.83       -0.36      3.51 o 
   0 -11   5       36.85       34.67      3.69 o 
   1 -11   5        1.38       -1.18      4.30 o 
   2 -11   5        0.65       -5.25      5.25 o 
   3 -11   5       22.97       23.79      5.67 o 
   4 -11   5       10.88        9.23      5.19 o 
  -6 -10   5        0.08        3.50      3.91 o 
  -5 -10   5       39.87       52.77      4.37 o 
  -4 -10   5       56.99       63.12      4.39 o 
  -3 -10   5        0.93        2.05      2.61 o 
  -2 -10   5      275.08      283.67      5.21 o 
  -1 -10   5        0.24        0.44      3.18 o 
   0 -10   5       32.45       29.79      4.04 o 
   1 -10   5       20.06       16.87      4.73 o 
   2 -10   5       16.65        9.48      4.78 o 
   3 -10   5       96.18       90.01      7.23 o 
   4 -10   5        4.66        1.44      4.71 o 
   5 -10   5        5.28        0.04      5.59 o 
  -7  -9   5        5.42       -0.31      5.80 o 
  -6  -9   5        7.48       10.68      3.74 o 
  -5  -9   5        0.62       -0.02      3.10 o 
  -4  -9   5       68.30       75.21      4.01 o 
  -3  -9   5       11.00       20.20      2.81 o 
  -2  -9   5        0.68       -1.08      2.10 o 
  -1  -9   5        8.19       11.42      1.86 o 
   0  -9   5       30.06       29.86      3.04 o 
   1  -9   5       55.19       45.02      4.57 o 
   2  -9   5      137.33      126.91      6.76 o 
   3  -9   5       48.06       52.03      5.55 o 
   4  -9   5       31.34       13.47      5.49 o 
   5  -9   5       28.50       21.07      5.62 o 
   6  -9   5       23.29       15.42      5.55 o 
  -8  -8   5        0.43       -1.02      5.20 o 
  -7  -8   5        1.99       -2.91      5.57 o 
  -6  -8   5       33.24       34.89      5.67 o 
  -5  -8   5       15.12       16.03      2.96 o 
  -4  -8   5        0.88       -1.83      2.49 o 
  -3  -8   5        3.81        4.74      2.25 o 
  -2  -8   5      367.95      316.81      4.92 o 
  -1  -8   5      256.45      251.28      3.69 o 
   0  -8   5       84.60       89.33      6.09 o 
   1  -8   5        7.21        6.68      3.00 o 
   2  -8   5        2.52       -1.20      4.01 o 
   3  -8   5      383.23      380.98      9.75 o 
   4  -8   5        3.88        2.79      4.32 o 
   5  -8   5        0.34        0.32      4.48 o 
   6  -8   5       20.10       12.57      5.19 o 
   7  -8   5        0.36       -1.47      4.39 o 
  -8  -7   5        0.06       -1.78      4.83 o 
  -7  -7   5       53.74       67.38      6.25 o 
  -6  -7   5        0.06       -1.34      3.93 o 
  -5  -7   5        1.31        1.49      2.62 o 
  -4  -7   5       92.17       89.68      3.90 o 
  -3  -7   5        3.11       -0.51      2.11 o 
  -2  -7   5     1405.06     1321.38      8.76 o 
  -1  -7   5       11.36       16.55      1.94 o 
   0  -7   5      126.73      117.44      2.67 o 
   1  -7   5        0.42        2.09      2.09 o 
   2  -7   5       12.65        9.94      3.63 o 
   3  -7   5       49.47       49.05      4.64 o 
   4  -7   5       43.01       36.53      5.00 o 
   5  -7   5        2.97        3.29      4.67 o 
   6  -7   5        3.61       -4.26      5.32 o 
   7  -7   5        1.36       -4.76      4.76 o 
  -8  -6   5        6.15       14.69      5.71 o 
  -7  -6   5       13.63       14.54      4.70 o 
  -6  -6   5        2.42        7.55      4.18 o 
  -5  -6   5        0.34        1.67      3.59 o 
  -4  -6   5       44.01       42.93      4.59 o 
  -3  -6   5       77.78       91.85      3.52 o 
  -2  -6   5       34.07       43.70      1.98 o 
  -1  -6   5      373.16      393.83      3.90 o 
   0  -6   5       53.78       40.41      3.18 o 
   1  -6   5        0.26        2.30      1.18 o 
   2  -6   5       23.82       23.57      3.25 o 
   3  -6   5      466.32      483.87      9.31 o 
   4  -6   5       72.63       63.37      5.13 o 
   5  -6   5        0.21       -2.69      4.83 o 
   6  -6   5       16.61       17.76      5.23 o 
   7  -6   5       25.21       16.77      4.47 o 
   8  -6   5       96.23      121.23      7.37 o 
  -9  -5   5       15.23       12.83      4.98 o 
  -8  -5   5       16.71       11.30      3.21 o 
  -7  -5   5       12.36       14.33      5.08 o 
  -6  -5   5      330.04      291.37     10.01 o 
  -5  -5   5      135.52      138.71      3.79 o 
  -4  -5   5       34.01       42.40      2.64 o 
  -3  -5   5       89.51       96.38      3.97 o 
  -2  -5   5      498.49      486.86      3.89 o 
  -1  -5   5      120.60      138.05      3.29 o 
   0  -5   5      167.48      156.38      5.29 o 
   1  -5   5       23.36        7.36      1.28 o 
   2  -5   5       75.34       71.60      3.04 o 
   3  -5   5      633.27      684.76      6.53 o 
   4  -5   5        5.52        2.41      2.71 o 
   5  -5   5      583.94      559.28      6.04 o 
   6  -5   5       69.52       49.73      3.10 o 
   7  -5   5        0.68        3.49      2.59 o 
   8  -5   5        0.03       -0.62      3.24 o 
  -9  -4   5       44.41       61.92      5.44 o 
  -8  -4   5        0.67        1.80      4.41 o 
  -7  -4   5       65.21       85.71      7.12 o 
  -6  -4   5      118.93      114.99      3.72 o 
  -5  -4   5       34.90       42.69      2.28 o 
  -4  -4   5       59.16       48.30      4.27 o 
  -3  -4   5        7.37       11.50      2.20 o 
  -2  -4   5     1527.19     1483.22     12.83 o 
  -1  -4   5       87.43      104.65      3.87 o 
   0  -4   5        9.15        5.08      1.17 o 
   1  -4   5      254.10      290.86      3.49 o 
   2  -4   5        0.02        0.38      1.34 o 
   3  -4   5       75.86       76.54      2.95 o 
   4  -4   5      621.11      595.11      7.92 o 
   5  -4   5     1064.93     1120.16     12.97 o 
   6  -4   5       13.61       11.88      2.37 o 
   7  -4   5        1.03        5.63      2.65 o 
   8  -4   5       30.97       25.32      3.57 o 
   9  -4   5        1.89       -0.51      3.71 o 
  -9  -3   5       28.73       21.83      5.00 o 
  -8  -3   5       43.41       44.24      3.94 o 
  -7  -3   5        1.21        1.76      2.43 o 
  -6  -3   5       34.62       30.93      7.27 o 
  -5  -3   5       10.48       10.48      1.89 o 
  -4  -3   5       12.90       14.27      1.81 o 
  -3  -3   5      221.84      244.52      6.29 o 
  -2  -3   5       94.27       76.13      1.86 o 
  -1  -3   5      494.01      458.97      4.58 o 
   0  -3   5        3.60        2.36      1.93 o 
   1  -3   5     2888.72     3113.61     17.45 o 
   2  -3   5       16.84        8.45      1.09 o 
   3  -3   5      470.86      524.05      4.21 o 
   4  -3   5       32.33       35.14      2.25 o 
   5  -3   5      118.56      125.58      3.17 o 
   6  -3   5      328.92      314.07      4.73 o 
   7  -3   5        9.31        7.95      2.45 o 
   8  -3   5       80.38       83.28      4.51 o 
   9  -3   5        0.34       -0.68      3.52 o 
  -9  -2   5        7.79       15.13      4.93 o 
  -8  -2   5       12.33        7.63      3.95 o 
  -7  -2   5       20.07       24.78      3.06 o 
  -6  -2   5     1121.27     1047.21     22.79 o 
  -5  -2   5       25.00       30.27      2.58 o 
  -4  -2   5       97.82       83.01      1.66 o 
  -3  -2   5      532.98      613.20      3.67 o 
  -2  -2   5      147.58      116.44      2.13 o 
  -1  -2   5      160.94      200.12      1.69 o 
   0  -2   5      957.23      876.06      8.22 o 
   1  -2   5     1358.04     1313.82      8.73 o 
   2  -2   5       60.44       44.54      1.28 o 
   3  -2   5      418.24      414.61      6.46 o 
   4  -2   5       86.87       64.80      2.43 o 
   5  -2   5        3.49        0.18      1.67 o 
   6  -2   5      332.58      311.95      4.53 o 
   7  -2   5        8.06        9.68      3.14 o 
   8  -2   5      170.00      140.49      6.73 o 
   9  -2   5        5.80       11.97      4.49 o 
  -9  -1   5        0.01       -1.57      4.57 o 
  -8  -1   5        0.12        1.39      3.65 o 
  -7  -1   5       95.71       92.01      5.13 o 
  -6  -1   5       48.25       36.87      3.89 o 
  -5  -1   5        1.27        3.39      1.41 o 
  -4  -1   5     1005.40      971.92     17.16 o 
  -3  -1   5        4.80        4.50      0.88 o 
  -2  -1   5        4.30        9.16      1.03 o 
  -1  -1   5      386.57      442.92      5.56 o 
   0  -1   5       22.01       19.91      2.29 o 
   1  -1   5       53.28       70.69      1.95 o 
   2  -1   5        0.04        1.35      0.78 o 
   3  -1   5     1718.25     1727.35      7.69 o 
   4  -1   5      926.62      880.87      5.68 o 
   5  -1   5      127.26      123.93      2.68 o 
   6  -1   5      140.77      137.84      3.23 o 
   7  -1   5        0.64        2.58      3.32 o 
   8  -1   5        1.73        3.80      3.57 o 
   9  -1   5       16.86       16.49      3.67 o 
  10  -1   5       26.31       36.36      5.21 o 
  -9   0   5        2.01        4.63      4.47 o 
  -8   0   5        2.81       -3.51      3.51 o 
  -7   0   5       15.26       17.04      3.40 o 
  -6   0   5       37.46       31.07      4.08 o 
  -5   0   5        8.64        9.55      2.91 o 
  -4   0   5      380.59      359.84     16.77 o 
  -3   0   5        0.19       -1.14      1.14 o 
  -2   0   5       22.50       39.53      1.91 o 
  -1   0   5      349.40      383.87      4.87 o 
   0   0   5      366.91      299.33      5.08 o 
   1   0   5      219.60      247.46      4.41 o 
   2   0   5      317.32      277.99      4.02 o 
   3   0   5      153.62      153.18      1.75 o 
   4   0   5      173.94      160.89      2.04 o 
   5   0   5       59.07       43.97      1.86 o 
   6   0   5      159.90      167.15      5.02 o 
   7   0   5        1.59        9.43      3.53 o 
   8   0   5      295.80      273.07      7.39 o 
   9   0   5        4.93        2.68      3.43 o 
  10   0   5        0.81        1.35      4.02 o 
  -9   1   5        1.07        3.05      4.72 o 
  -8   1   5       54.38       34.56      3.86 o 
  -7   1   5       62.05       66.03      4.81 o 
  -6   1   5       68.03       65.36      3.78 o 
  -5   1   5       20.15       23.59      2.53 o 
  -4   1   5       35.60       29.80      2.01 o 
  -3   1   5      105.21      122.35      3.82 o 
  -2   1   5        3.68        1.79      0.85 o 
  -1   1   5      108.83      107.63      1.89 o 
   0   1   5     1431.20     1338.04     50.03 o 
   1   1   5     6524.71     7299.19     22.75 o 
   2   1   5     1004.76      902.02     16.29 o 
   3   1   5       17.42       17.68      0.98 o 
   4   1   5       19.38       13.92      1.09 o 
   5   1   5        0.05        1.01      0.97 o 
   6   1   5      353.87      344.72      5.79 o 
   7   1   5        8.68        6.54      2.97 o 
   8   1   5       42.02       41.03      3.98 o 
   9   1   5        0.93        2.98      4.23 o 
  10   1   5        0.16       -2.89      3.99 o 
  -9   2   5        1.15        2.05      4.54 o 
  -8   2   5        1.50        1.70      3.39 o 
  -7   2   5       31.46       22.89      3.12 o 
  -6   2   5        6.28        0.25      2.72 o 
  -5   2   5       38.93       39.46      2.83 o 
  -4   2   5      380.62      350.34      8.35 o 
  -3   2   5       17.29        9.87      0.83 o 
  -2   2   5        8.77       11.09      1.08 o 
  -1   2   5     1121.64     1087.71      6.83 o 
   0   2   5       55.68       61.79      3.02 o 
   1   2   5     3041.13     3337.45     56.72 o 
   2   2   5        7.83        9.07      1.44 o 
   3   2   5        1.19        2.96      0.94 o 
   4   2   5       81.16       65.50      3.97 o 
   5   2   5        7.10        6.78      1.07 o 
   6   2   5        4.41        0.35      1.37 o 
   7   2   5       20.95       23.48      3.18 o 
   8   2   5        2.45        0.61      3.16 o 
   9   2   5       14.50       15.83      4.07 o 
  10   2   5       20.48       21.15      4.33 o 
  -9   3   5        1.42       -0.55      4.74 o 
  -8   3   5        0.57       -2.51      3.42 o 
  -7   3   5        0.98       -3.28      3.28 o 
  -6   3   5       72.20       61.95     10.93 o 
  -5   3   5       42.41       50.34      3.14 o 
  -4   3   5      626.68      586.50      9.72 o 
  -3   3   5     1533.26     1532.10     14.04 o 
  -2   3   5       17.19       16.20      1.26 o 
  -1   3   5       40.67       44.43      4.71 o 
   0   3   5       72.54       71.67      3.26 o 
   1   3   5     2581.47     2620.72     14.53 o 
   2   3   5        1.59        5.56      1.27 o 
   3   3   5       69.32       71.18      1.97 o 
   4   3   5       50.35       61.04      2.32 o 
   5   3   5      145.88      153.99      3.30 o 
   6   3   5        0.59        1.34      1.46 o 
   7   3   5        0.08        0.90      2.88 o 
   8   3   5        0.14       -0.56      2.97 o 
   9   3   5        0.01       -0.29      3.50 o 
  10   3   5       25.23       23.63      4.20 o 
  -8   4   5       35.35       45.30      4.31 o 
  -7   4   5        0.03       -0.21      3.43 o 
  -6   4   5      150.55      143.74      4.13 o 
  -5   4   5        3.01        5.21      2.27 o 
  -4   4   5      454.40      416.77      8.32 o 
  -3   4   5       30.97       25.26      1.85 o 
  -2   4   5      213.43      163.24      4.12 o 
  -1   4   5     3312.52     3576.93     73.28 o 
   0   4   5        1.91        3.95      1.89 o 
   1   4   5     1090.30     1112.36      6.91 o 
   2   4   5      261.95      287.07      3.82 o 
   3   4   5       67.73       51.42      1.60 o 
   4   4   5      612.87      588.57      5.79 o 
   5   4   5      126.15      129.41      3.97 o 
   6   4   5      589.61      583.05      9.35 o 
   7   4   5        4.47       22.08      2.66 o 
   8   4   5        0.65       -3.04      3.04 o 
   9   4   5       14.31       16.30      3.27 o 
  10   4   5        0.08       -1.08      3.47 o 
  -8   5   5       35.36       20.86      4.44 o 
  -7   5   5        3.79        4.59      2.66 o 
  -6   5   5       17.23       18.73      2.39 o 
  -5   5   5        6.04       10.61      2.03 o 
  -4   5   5      453.27      449.71      8.65 o 
  -3   5   5      255.02      226.22      5.59 o 
  -2   5   5       28.54       11.65      3.31 o 
  -1   5   5     1741.92     1560.53     17.79 o 
   0   5   5        5.88        6.19      2.14 o 
   1   5   5      355.53      297.47      4.26 o 
   2   5   5      677.16      654.94      6.22 o 
   3   5   5      410.57      449.48      5.57 o 
   4   5   5      301.73      296.02      4.46 o 
   5   5   5       17.97       18.42      1.74 o 
   6   5   5     1188.07     1084.78     14.11 o 
   7   5   5       24.90       25.97      2.79 o 
   8   5   5        1.11       -0.65      2.12 o 
   9   5   5        2.06       -0.80      3.12 o 
  10   5   5        6.48        5.90      3.61 o 
  -8   6   5        8.54       11.52      4.97 o 
  -7   6   5        0.14       -2.72      2.72 o 
  -6   6   5        4.24        1.15      2.43 o 
  -5   6   5        1.01        6.89      4.04 o 
  -4   6   5       13.47       12.17      2.85 o 
  -3   6   5      474.85      490.81      8.23 o 
  -2   6   5       73.84       80.34      2.23 o 
  -1   6   5      221.07      246.17      3.19 o 
   0   6   5        0.41        0.50      2.22 o 
   1   6   5      146.13      128.27      3.57 o 
   2   6   5      534.67      527.78      9.78 o 
   3   6   5     2083.21     2187.28     28.41 o 
   4   6   5       90.38      119.44      3.30 o 
   5   6   5       32.15       34.96      2.09 o 
   6   6   5        8.00        8.03      2.04 o 
   7   6   5        5.11        4.50      2.00 o 
   8   6   5       17.95        9.86      2.24 o 
   9   6   5       18.37       19.10      3.53 o 
  -7   7   5        0.04       -3.32      4.36 o 
  -6   7   5        3.38       -2.02      4.22 o 
  -5   7   5        9.59        7.79      4.28 o 
  -4   7   5      195.17      171.22      7.41 o 
  -3   7   5       41.61       35.98      3.30 o 
  -2   7   5        7.49        8.32      2.96 o 
  -1   7   5      506.49      566.62      8.31 o 
   0   7   5        0.41        0.62      2.20 o 
   1   7   5      298.15      325.40      5.48 o 
   2   7   5      892.37      862.50     15.22 o 
   3   7   5       24.69       32.91      2.56 o 
   4   7   5      837.54      829.58      6.43 o 
   5   7   5       84.74       92.61      3.45 o 
   6   7   5       36.18       40.59      2.85 o 
   7   7   5        9.65       17.48      2.52 o 
   8   7   5       24.86       21.25      3.14 o 
   9   7   5       10.74       20.11      3.90 o 
  -6   8   5       43.47       36.15      5.12 o 
  -5   8   5        0.01       -0.83      5.28 o 
  -4   8   5       24.87       24.02      6.54 o 
  -3   8   5      192.08      173.42      6.94 o 
  -2   8   5       41.74       41.76      2.75 o 
  -1   8   5      617.74      585.31      5.89 o 
   0   8   5        2.01       -2.04      3.89 o 
   1   8   5      341.51      325.71      5.89 o 
   2   8   5      602.59      580.48      5.64 o 
   3   8   5      186.23      183.87      3.15 o 
   4   8   5      222.25      234.99      6.84 o 
   5   8   5       43.28       49.95      2.70 o 
   6   8   5       34.68       27.40      2.93 o 
   7   8   5        0.02       -0.26      3.36 o 
   8   8   5       16.71       10.29      4.62 o 
   9   8   5        1.64       -1.41      4.61 o 
  -6   9   5       39.24       41.38      5.98 o 
  -5   9   5       47.95       59.41      4.62 o 
  -4   9   5        2.51        0.84      3.18 o 
  -3   9   5       66.79       69.71      3.22 o 
  -2   9   5       70.34       62.50      3.12 o 
  -1   9   5      698.61      709.31      6.74 o 
   0   9   5       73.94       64.84      3.50 o 
   1   9   5       66.31       62.99      2.94 o 
   2   9   5      314.91      283.30      7.80 o 
   3   9   5      125.57      125.01      5.37 o 
   4   9   5       62.56       57.04      3.51 o 
   5   9   5        0.10        5.32      2.87 o 
   6   9   5        5.04        4.77      3.70 o 
   7   9   5       16.70       17.46      4.00 o 
   8   9   5        3.28        1.89      4.54 o 
  -5  10   5       72.28       66.78      5.31 o 
  -4  10   5        0.69       -3.52      4.24 o 
  -3  10   5        0.62       -2.89      2.89 o 
  -2  10   5        1.38        1.54      2.30 o 
  -1  10   5       47.06       47.34      3.41 o 
   0  10   5        3.39        2.47      2.54 o 
   1  10   5       45.26       53.08      2.97 o 
   2  10   5      105.35      112.40      4.78 o 
   3  10   5        0.91       -1.08      2.50 o 
   4  10   5      388.07      387.97      8.27 o 
   5  10   5       30.94       28.92      3.33 o 
   6  10   5       29.84       25.25      4.31 o 
   7  10   5       27.46       32.47      5.08 o 
   8  10   5       21.94        6.55      5.73 o 
  -4  11   5        0.17       -0.85      4.65 o 
  -3  11   5       11.91        6.43      4.39 o 
  -2  11   5       40.51       31.49      3.38 o 
  -1  11   5      161.06      148.04      7.81 o 
   0  11   5        7.20        7.88      2.97 o 
   1  11   5       13.67        8.21      2.38 o 
   2  11   5        0.05        0.60      3.27 o 
   3  11   5       12.43       10.81      3.54 o 
   4  11   5        0.47       -0.32      2.92 o 
   5  11   5       18.58       24.26      3.38 o 
   6  11   5        0.84       -0.06      4.44 o 
   7  11   5        7.15        6.25      4.24 o 
  -3  12   5        7.34        5.85      4.07 o 
  -2  12   5        7.21        5.20      4.72 o 
  -1  12   5        4.85       -1.22      2.91 o 
   0  12   5       34.95       33.68      3.13 o 
   1  12   5       26.13       23.19      4.25 o 
   2  12   5       36.09       30.83      4.29 o 
   3  12   5        0.05        6.21      4.20 o 
   4  12   5        5.60        6.34      4.09 o 
   5  12   5        5.58        6.64      3.01 o 
   6  12   5       30.63       16.30      4.79 o 
  -1  13   5        3.58        4.77      7.93 o 
   0  13   5       13.61       19.03      4.34 o 
   1  13   5       21.46       20.47      4.07 o 
   2  13   5       38.30       24.44      4.33 o 
   3  13   5        0.03       -0.46      3.36 o 
   4  13   5        5.91       12.02      4.49 o 
  -3 -12   6        5.81        8.32      4.33 o 
  -2 -12   6        4.31       -0.88      3.79 o 
  -1 -12   6       21.21       13.11      5.51 o 
   0 -12   6        0.30        4.69      5.83 o 
   1 -12   6       37.04       40.30     10.09 o 
   2 -12   6       19.87       18.49      5.16 o 
  -5 -11   6        1.94        7.18      4.06 o 
  -4 -11   6        8.14       15.14      3.93 o 
  -3 -11   6      127.67      140.51      4.66 o 
  -2 -11   6        0.03       -3.83      3.83 o 
  -1 -11   6       87.52       86.20      4.80 o 
   0 -11   6       25.41       29.74      3.75 o 
   1 -11   6       75.48       56.94      5.46 o 
   2 -11   6       11.48        5.78      4.41 o 
   3 -11   6        0.47       -1.45      4.65 o 
  -6 -10   6        6.85       12.00      5.59 o 
  -5 -10   6       71.63       62.90      4.76 o 
  -4 -10   6        4.70       13.67      3.44 o 
  -3 -10   6      142.52      139.81      4.35 o 
  -2 -10   6        1.35        8.90      2.59 o 
  -1 -10   6       11.05       15.70      3.79 o 
   0 -10   6       31.13       37.16      3.00 o 
   1 -10   6       57.17       51.46      5.15 o 
   2 -10   6        2.18       -4.77      4.77 o 
   3 -10   6        4.24       -5.03      5.23 o 
   4 -10   6       15.54       15.60      5.38 o 
   5 -10   6        6.93        3.42      5.41 o 
  -7  -9   6        4.09        4.15      4.78 o 
  -6  -9   6        0.27       -5.56      5.56 o 
  -5  -9   6        0.30        0.95      2.88 o 
  -4  -9   6       28.52       33.17      4.65 o 
  -3  -9   6      122.44      118.89      3.98 o 
  -2  -9   6        0.01        1.39      2.15 o 
  -1  -9   6       31.79       38.33      2.99 o 
   0  -9   6        2.77        3.31      3.46 o 
   1  -9   6       22.22       18.73      2.97 o 
   2  -9   6      193.51      186.01      7.59 o 
   3  -9   6        9.19        2.70      5.06 o 
   5  -9   6       24.91       22.12      5.24 o 
   6  -9   6        2.53       -5.21      5.21 o 
  -7  -8   6        1.05        1.14      5.94 o 
  -6  -8   6        9.43       10.76      5.21 o 
  -5  -8   6       32.77       37.25      5.40 o 
  -4  -8   6        0.47        1.99      2.63 o 
  -3  -8   6       33.29       30.95      2.61 o 
  -2  -8   6        0.16        0.51      2.21 o 
  -1  -8   6      652.85      607.58      6.04 o 
   0  -8   6       85.41       82.20      3.70 o 
   1  -8   6       68.71       71.15      4.65 o 
   2  -8   6        4.20       -4.20      4.28 o 
   3  -8   6        1.79        0.03      4.56 o 
   4  -8   6      116.37      130.22      7.07 o 
   5  -8   6       12.34        2.95      5.18 o 
   6  -8   6       17.35       16.97      4.68 o 
   7  -8   6       21.67       13.00      4.64 o 
  -8  -7   6       16.24       20.57      5.44 o 
  -7  -7   6       26.05       30.45      5.45 o 
  -6  -7   6        2.34       -1.61      4.05 o 
  -5  -7   6        9.69       11.78      4.50 o 
  -4  -7   6       17.01       24.88      3.87 o 
  -3  -7   6        0.36       -0.95      2.37 o 
  -2  -7   6       17.22       30.22      2.83 o 
  -1  -7   6      183.42      168.80      4.11 o 
   0  -7   6       19.20       24.53      1.93 o 
   1  -7   6      218.60      204.77      6.46 o 
   2  -7   6      807.00      762.00     11.73 o 
   3  -7   6        2.41       -1.87      4.07 o 
   4  -7   6      392.01      401.45      9.86 o 
   5  -7   6        2.99        1.20      4.81 o 
   6  -7   6        0.64       -2.55      4.87 o 
   7  -7   6       75.20       75.92      6.19 o 
  -8  -6   6       18.06       31.03      6.66 o 
  -7  -6   6        5.16        5.99      4.51 o 
  -6  -6   6        2.71        8.08      4.36 o 
  -5  -6   6       17.52       13.42      4.12 o 
  -4  -6   6       33.00       29.91      4.46 o 
  -3  -6   6       21.06       17.31      2.56 o 
  -2  -6   6       97.70      109.57      3.90 o 
  -1  -6   6      686.54      660.71      7.12 o 
   0  -6   6      108.71      118.43      3.72 o 
   1  -6   6       21.11       20.52      3.50 o 
   2  -6   6      599.65      617.79     10.00 o 
   3  -6   6        7.02        4.00      3.63 o 
   4  -6   6      181.35      157.94      6.44 o 
   5  -6   6        6.23        7.69      4.92 o 
   6  -6   6      106.53      114.85      6.69 o 
   7  -6   6       13.26        6.45      4.53 o 
   8  -6   6       22.93       29.37      5.55 o 
  -8  -5   6      101.50      122.27      4.43 o 
  -7  -5   6        1.54        3.58      2.82 o 
  -6  -5   6       11.21       11.86      2.46 o 
  -5  -5   6       38.82       40.78      2.27 o 
  -4  -5   6       23.83       20.58      1.91 o 
  -3  -5   6      170.19      147.28      3.38 o 
  -2  -5   6        2.23       16.07      2.66 o 
  -1  -5   6      121.47      136.23      2.92 o 
   0  -5   6      853.91      902.72      7.62 o 
   1  -5   6      126.77      105.42      2.53 o 
   2  -5   6       26.39       23.24      3.32 o 
   3  -5   6       79.13       70.77      2.77 o 
   4  -5   6       30.10       34.73      2.21 o 
   5  -5   6        2.85        1.30      2.92 o 
   6  -5   6      268.60      281.06      4.97 o 
   7  -5   6       79.11       79.33      3.43 o 
   8  -5   6        3.03        3.26      3.84 o 
  -9  -4   6       10.57        9.97      5.41 o 
  -8  -4   6       28.88       26.55      4.35 o 
  -7  -4   6       55.17       40.03      8.72 o 
  -6  -4   6        0.17        2.10      2.38 o 
  -5  -4   6       30.32       22.83      5.22 o 
  -4  -4   6        8.94        7.76      2.76 o 
  -3  -4   6      106.24      108.55      2.31 o 
  -2  -4   6       10.29       12.90      1.94 o 
  -1  -4   6       59.95       52.92      2.23 o 
   0  -4   6       10.08        5.33      1.55 o 
   1  -4   6      102.12       89.75      1.52 o 
   2  -4   6     1179.00     1182.47      5.88 o 
   3  -4   6       92.68       79.84      2.10 o 
   4  -4   6     2692.05     2686.64     14.79 o 
   5  -4   6      508.48      454.70      8.39 o 
   6  -4   6       56.18       56.68      2.92 o 
   7  -4   6      420.31      386.83      5.79 o 
   8  -4   6        5.30        2.74      3.11 o 
   9  -4   6        3.19        1.88      3.64 o 
  -9  -3   6        0.01       -3.16      5.30 o 
  -8  -3   6       18.24       23.58      3.69 o 
  -7  -3   6       14.19       10.56      2.57 o 
  -6  -3   6      133.64      153.06      4.19 o 
  -5  -3   6        0.76       -3.71      3.71 o 
  -4  -3   6        0.33        0.63      1.57 o 
  -3  -3   6        4.32       -0.32      2.53 o 
  -2  -3   6       61.09       83.33      2.01 o 
  -1  -3   6       19.44       23.88      1.71 o 
   0  -3   6      130.65      128.31      4.04 o 
   1  -3   6     1118.68     1041.37     12.35 o 
   2  -3   6     3680.10     4074.53     16.58 o 
   3  -3   6       23.68       31.62      1.52 o 
   4  -3   6       48.75       65.54      4.35 o 
   5  -3   6      395.95      359.43      4.67 o 
   6  -3   6      393.87      416.08      5.40 o 
   7  -3   6      303.08      302.06      6.69 o 
   8  -3   6        0.74        4.14      3.13 o 
   9  -3   6        7.08        6.62      3.72 o 
  -9  -2   6        1.27       -1.74      4.78 o 
  -8  -2   6        9.47        6.80      3.99 o 
  -7  -2   6        5.98       15.42      3.31 o 
  -6  -2   6      133.37      135.47      8.06 o 
  -5  -2   6      190.94      163.12      4.03 o 
  -4  -2   6        0.18        1.14      1.41 o 
  -3  -2   6      569.70      544.06      5.90 o 
  -2  -2   6      211.16      280.29      3.35 o 
  -1  -2   6      158.95      149.92      2.02 o 
   0  -2   6     3166.15     3199.77     17.67 o 
   1  -2   6        0.86        0.21      0.71 o 
   2  -2   6       95.71      123.53      1.93 o 
   3  -2   6      158.19      151.75      3.05 o 
   4  -2   6      338.57      406.64      4.99 o 
   5  -2   6      133.21      124.92      5.45 o 
   6  -2   6      180.58      206.32      6.32 o 
   7  -2   6       25.50       28.75      3.39 o 
   8  -2   6        7.45        7.11      3.21 o 
   9  -2   6      129.05      137.00      6.00 o 
  -9  -1   6        0.39       -3.39      5.08 o 
  -8  -1   6        0.10       -3.23      4.05 o 
  -7  -1   6       15.00       10.88      3.35 o 
  -6  -1   6       17.14       16.59      2.90 o 
  -5  -1   6       85.40       76.11      3.55 o 
  -4  -1   6       20.25       24.10      1.64 o 
  -3  -1   6      561.37      550.81      6.50 o 
  -2  -1   6     2051.41     2376.21     11.07 o 
  -1  -1   6        5.61       13.91      1.02 o 
   0  -1   6      249.74      285.50      5.33 o 
   1  -1   6       71.00       64.65      3.59 o 
   2  -1   6     1338.28     1287.45      7.43 o 
   3  -1   6      467.06      483.27     11.83 o 
   4  -1   6      757.51      845.21      9.08 o 
   5  -1   6      467.71      443.56      5.62 o 
   6  -1   6        3.52        9.82      2.17 o 
   7  -1   6      269.08      270.90      6.13 o 
   8  -1   6        0.00       -2.03      3.31 o 
   9  -1   6        0.65        0.53      3.57 o 
  10  -1   6       17.63       29.87      4.92 o 
  -9   0   6        0.45       -1.69      5.10 o 
  -8   0   6        4.36        2.28      4.14 o 
  -7   0   6      171.11      150.76      6.14 o 
  -6   0   6       93.21       95.50      5.48 o 
  -5   0   6      549.05      526.31     10.20 o 
  -4   0   6        0.25        1.61      1.49 o 
  -3   0   6      170.96      168.38      2.69 o 
  -2   0   6      137.85      119.73      2.75 o 
  -1   0   6     1714.97     1641.97     15.94 o 
   0   0   6      126.33       90.91      3.35 o 
   1   0   6      379.59      332.31      5.72 o 
   2   0   6     3059.29     3348.42     10.84 o 
   3   0   6       34.74       33.56      1.11 o 
   4   0   6        3.35        1.95      0.66 o 
   5   0   6      183.19      148.90      3.38 o 
   6   0   6      198.30      212.11      6.79 o 
   7   0   6      786.10      695.10      8.90 o 
   8   0   6       15.61       26.70      6.38 o 
   9   0   6        4.95        2.79      3.50 o 
  10   0   6        6.51        3.73      3.77 o 
  -9   1   6        5.23        4.46      4.91 o 
  -8   1   6        6.59        8.12      3.71 o 
  -7   1   6      230.88      223.42      8.05 o 
  -6   1   6       26.28       27.34      3.73 o 
  -5   1   6      617.36      580.09     10.83 o 
  -4   1   6        4.36        8.70      2.45 o 
  -3   1   6        0.82        1.68      1.06 o 
  -2   1   6      531.92      556.47      7.51 o 
  -1   1   6      510.77      505.21      8.93 o 
   0   1   6      870.89     1006.17     10.00 o 
   1   1   6      320.66      295.33      5.53 o 
   2   1   6      249.59      342.84      2.88 o 
   3   1   6      119.48      114.91      1.85 o 
   4   1   6        2.22        9.04      1.17 o 
   5   1   6       36.10       29.10      1.42 o 
   6   1   6      170.57      184.03      7.19 o 
   7   1   6      198.31      180.18      5.15 o 
   8   1   6       45.33       43.64      3.97 o 
   9   1   6       19.85       18.59      3.67 o 
  10   1   6        1.49        3.51      4.07 o 
  -9   2   6        3.34        8.32      4.50 o 
  -8   2   6        6.91        5.53      3.83 o 
  -7   2   6       93.10       68.45      4.35 o 
  -6   2   6        2.97       11.94      2.80 o 
  -5   2   6      258.75      217.55      6.57 o 
  -4   2   6       20.57       16.42      3.58 o 
  -3   2   6        1.89        0.56      0.85 o 
  -2   2   6      507.34      566.55      8.09 o 
  -1   2   6       54.70       57.68      3.76 o 
   0   2   6     4501.20     5195.53     14.71 o 
   1   2   6       29.99       30.77      2.92 o 
   2   2   6     1936.31     1945.61     24.55 o 
   3   2   6       79.19       71.50      1.65 o 
   4   2   6      169.37      200.51      4.29 o 
   5   2   6        4.33        4.68      1.14 o 
   6   2   6        3.90        6.02      2.37 o 
   7   2   6       48.33       47.80      3.55 o 
   8   2   6        0.53       -2.64      3.35 o 
   9   2   6        4.35        4.62      3.70 o 
  10   2   6       30.37       41.79      4.54 o 
  -8   3   6        2.31        9.97      3.82 o 
  -7   3   6       43.15       46.39      3.49 o 
  -6   3   6        9.90       13.84      2.90 o 
  -5   3   6      764.07      733.82     12.21 o 
  -4   3   6        2.29        8.98      1.94 o 
  -3   3   6      593.16      533.17      8.77 o 
  -2   3   6      227.71      246.40      5.54 o 
  -1   3   6       18.77       20.38      2.23 o 
   0   3   6     5563.64     5806.86     16.58 o 
   1   3   6      110.65      102.86      1.95 o 
   2   3   6      534.07      496.72     11.11 o 
   3   3   6       52.56       45.31      1.58 o 
   4   3   6       91.58      126.51      2.97 o 
   5   3   6        5.66        8.01      1.77 o 
   6   3   6        1.96        0.36      1.53 o 
   7   3   6       14.56       14.75      3.01 o 
   8   3   6        6.28        3.03      3.37 o 
   9   3   6       11.40        7.27      3.68 o 
  10   3   6        0.93       -0.41      3.78 o 
  -8   4   6        6.84        9.35      4.69 o 
  -7   4   6       69.17       67.01      4.24 o 
  -6   4   6        3.95        4.97      2.33 o 
  -5   4   6      265.53      259.82      7.34 o 
  -4   4   6      166.49      158.31      5.39 o 
  -3   4   6       42.23       44.49      2.45 o 
  -2   4   6      358.75      331.82     13.85 o 
  -1   4   6      327.73      312.67      4.27 o 
   0   4   6     3642.98     4291.13     24.86 o 
   1   4   6       78.77       68.85      2.35 o 
   2   4   6     1428.30     1603.35     11.29 o 
   3   4   6       65.21       61.88      1.84 o 
   4   4   6       19.93       22.22      1.42 o 
   5   4   6        0.97        0.49      1.60 o 
   6   4   6       24.36       30.07      2.13 o 
   7   4   6      734.75      729.84     10.16 o 
   8   4   6        0.14       -1.29      2.86 o 
   9   4   6       30.80       25.93      3.88 o 
  10   4   6        2.90       -0.14      4.07 o 
  -8   5   6        1.19        2.67      4.63 o 
  -7   5   6       18.26       21.80      6.14 o 
  -6   5   6        0.04        3.23      2.40 o 
  -5   5   6       19.32       20.17      2.49 o 
  -4   5   6      434.25      459.80      8.95 o 
  -3   5   6      115.68      111.19      4.16 o 
  -2   5   6       60.05       77.76      3.47 o 
  -1   5   6      339.18      328.30      4.37 o 
   0   5   6      132.46      121.49      6.17 o 
   1   5   6        5.27        1.51      1.73 o 
   2   5   6     1152.95     1156.08      8.11 o 
   3   5   6       58.70       48.34      2.40 o 
   4   5   6       75.25       85.30      3.18 o 
   5   5   6       25.92       22.67      2.18 o 
   6   5   6        0.04        2.47      2.13 o 
   7   5   6      296.21      278.94      5.59 o 
   8   5   6        2.87        4.46      2.75 o 
   9   5   6       34.64       25.85      3.81 o 
  10   5   6        2.47        4.86      3.57 o 
  -7   6   6        6.96        4.49      2.95 o 
  -6   6   6        6.54       12.12      3.63 o 
  -5   6   6      348.51      344.48      7.12 o 
  -4   6   6       81.31       94.81      4.17 o 
  -3   6   6      141.19      127.51      5.70 o 
  -2   6   6      322.79      341.73      4.99 o 
  -1   6   6       40.49       39.66      1.59 o 
   0   6   6      289.74      289.46      4.78 o 
   1   6   6      101.39       74.37      6.97 o 
   2   6   6      132.27      134.22      3.67 o 
   3   6   6     1855.56     1801.06     27.96 o 
   4   6   6        8.23       11.08      2.30 o 
   5   6   6      202.04      195.69      6.44 o 
   6   6   6        9.99       19.31      2.29 o 
   7   6   6       85.72       71.72      3.01 o 
   8   6   6        9.16       10.02      2.28 o 
   9   6   6       55.29       45.34      3.94 o 
  -7   7   6        8.03        9.98      4.30 o 
  -6   7   6        0.25        0.08      3.94 o 
  -5   7   6      105.44       97.92      6.44 o 
  -4   7   6       73.68       77.54      5.81 o 
  -3   7   6       14.96        8.24      4.00 o 
  -2   7   6     1371.15     1324.72     41.23 o 
  -1   7   6        7.01        6.52      2.93 o 
   0   7   6       35.17       32.01      4.28 o 
   1   7   6      157.49      153.18      4.26 o 
   2   7   6      962.66      977.48      8.92 o 
   3   7   6        0.01        1.92      3.63 o 
   4   7   6        0.29        6.53      2.30 o 
   5   7   6       96.48       82.11      3.32 o 
   6   7   6        0.01        2.06      2.42 o 
   7   7   6        5.74        5.47      3.54 o 
   8   7   6        2.13        1.92      2.65 o 
   9   7   6        4.84        6.22      4.05 o 
  -6   8   6        0.04       -1.28      4.73 o 
  -5   8   6        0.03       -3.23      4.67 o 
  -4   8   6       26.50       23.94      3.85 o 
  -3   8   6       14.94       14.25      2.53 o 
  -2   8   6        9.86        4.06      2.98 o 
  -1   8   6      235.66      233.86      5.24 o 
   0   8   6      186.04      188.08      6.88 o 
   1   8   6      171.02      142.32      4.52 o 
   2   8   6      331.42      364.22      9.34 o 
   3   8   6      113.75      108.31      7.96 o 
   4   8   6        4.02        5.38      2.52 o 
   5   8   6      110.62       98.76      7.79 o 
   6   8   6       10.39       12.53      2.51 o 
   7   8   6        0.52       -1.01      2.44 o 
   8   8   6       28.93       29.92      3.40 o 
   9   8   6        2.95       -0.60      5.00 o 
  -6   9   6       14.82        6.44      3.70 o 
  -5   9   6       77.65       82.11      4.83 o 
  -4   9   6       84.60       87.98      4.80 o 
  -3   9   6        1.37        0.54      2.48 o 
  -2   9   6       42.03       44.53      2.93 o 
  -1   9   6       54.89       50.36      2.95 o 
   0   9   6       17.70        9.39      4.16 o 
   1   9   6       10.24        9.18      3.07 o 
   2   9   6       13.60       15.03      3.24 o 
   3   9   6       74.16       63.58      3.97 o 
   4   9   6       10.91       14.68      2.70 o 
   5   9   6       81.74       74.88      5.46 o 
   6   9   6       24.17       30.63      4.73 o 
   7   9   6       62.10       61.24      5.46 o 
   8   9   6        2.40       -3.98      4.34 o 
  -5  10   6        2.61        0.12      3.79 o 
  -4  10   6       14.61        9.12      3.43 o 
  -3  10   6        8.09        9.04      2.55 o 
  -2  10   6       41.76       39.87      2.82 o 
  -1  10   6        2.12        2.40      2.30 o 
   0  10   6       22.47       21.23      2.59 o 
   1  10   6       23.04       22.74      2.45 o 
   2  10   6       64.57       66.40      4.16 o 
   3  10   6        1.80        1.58      3.16 o 
   4  10   6       10.09       20.43      4.74 o 
   5  10   6       18.92       20.79      4.65 o 
   6  10   6       11.69       21.19      4.70 o 
   7  10   6       29.90       20.64      4.72 o 
   8  10   6        8.92        7.52      4.70 o 
  -4  11   6        0.38       -4.47      4.47 o 
  -3  11   6        9.17        1.67      4.35 o 
  -2  11   6       15.84        4.55      3.19 o 
  -1  11   6       23.86       18.87      4.01 o 
   0  11   6        2.87        1.05      2.36 o 
   1  11   6       64.93       60.28      3.11 o 
   2  11   6        1.94        1.68      3.27 o 
   3  11   6        1.35        1.04      3.23 o 
   4  11   6        1.15       -0.80      3.82 o 
   5  11   6        0.90        1.48      4.43 o 
   6  11   6        0.05       -3.01      4.05 o 
   7  11   6        5.63       -1.18      4.31 o 
  -3  12   6        0.14       -4.77      4.77 o 
  -2  12   6        4.54       -1.26      4.20 o 
  -1  12   6       59.05       52.30      3.82 o 
   0  12   6        3.76        0.66      2.49 o 
   1  12   6        1.90        1.88      3.51 o 
   2  12   6       41.59       39.26      4.53 o 
   3  12   6        2.64       -2.34      3.57 o 
   4  12   6        3.30        7.77      3.97 o 
   5  12   6        2.90       -0.21      4.35 o 
   6  12   6       30.75       25.43      4.99 o 
  -1  13   6        4.95        7.54      3.03 o 
   0  13   6       40.52       39.96      3.33 o 
   1  13   6       94.38       86.42      5.49 o 
   2  13   6        1.04       -7.92      7.92 o 
   3  13   6        0.01       -0.96      2.96 o 
   4  13   6        6.96        9.75      4.20 o 
  -2 -12   7       57.30       51.29      5.02 o 
  -1 -12   7       24.19       18.45      5.82 o 
   0 -12   7        9.85       13.55      5.99 o 
   1 -12   7       20.60       22.91      4.54 o 
  -4 -11   7       72.20       65.57      4.82 o 
  -3 -11   7       15.61       21.58      6.26 o 
  -2 -11   7       22.46       14.20      3.96 o 
  -1 -11   7       17.85       12.40      3.78 o 
   0 -11   7       94.34       98.25      7.70 o 
   1 -11   7        2.51       -0.80      5.01 o 
   2 -11   7       14.29       15.57      5.57 o 
   3 -11   7       20.28       14.98      5.15 o 
  -5 -10   7       13.42       32.37      6.30 o 
  -4 -10   7        7.97        7.80      3.43 o 
  -3 -10   7       20.23       24.70      3.16 o 
  -2 -10   7       88.43       89.28      5.05 o 
  -1 -10   7        1.03       -0.38      3.63 o 
   0 -10   7       47.04       48.84      3.25 o 
   1 -10   7        8.17        4.37      4.46 o 
   2 -10   7        6.68        2.30      4.17 o 
   3 -10   7       30.55       26.22      5.50 o 
   4 -10   7       11.96        6.81      5.41 o 
   5 -10   7       16.71        5.83      5.98 o 
  -6  -9   7        1.45       -3.96      5.25 o 
  -5  -9   7        3.12        5.75      5.63 o 
  -4  -9   7       83.12       79.11      7.42 o 
  -3  -9   7        3.58        9.38      2.87 o 
  -2  -9   7       18.39       19.60      2.70 o 
  -1  -9   7       58.90       62.35      4.08 o 
   0  -9   7        1.18        1.02      2.39 o 
   1  -9   7        1.85        4.16      2.98 o 
   2  -9   7       13.68       20.80      4.78 o 
   3  -9   7       13.47        9.25      4.37 o 
   4  -9   7        2.24       -4.69      4.69 o 
   5  -9   7        0.47       -4.52      4.64 o 
  -7  -8   7        1.05       -0.14      5.66 o 
  -6  -8   7        9.88        7.00      4.86 o 
  -5  -8   7        7.48        6.23      4.56 o 
  -4  -8   7        3.78        0.93      4.23 o 
  -3  -8   7       24.74       34.87      3.26 o 
  -2  -8   7       22.63       23.37      4.56 o 
  -1  -8   7       64.00       71.31      3.88 o 
   0  -8   7      434.77      418.43      9.71 o 
   1  -8   7       86.96       94.61      4.12 o 
   2  -8   7       19.83       12.69      4.34 o 
   3  -8   7      366.72      349.92      9.56 o 
   4  -8   7        4.06       -2.06      4.29 o 
   5  -8   7       61.82       68.23      6.03 o 
   6  -8   7       33.10       22.94      5.29 o 
  -7  -7   7       73.78      109.56      7.41 o 
  -6  -7   7        0.41        0.51      4.17 o 
  -5  -7   7        1.25        2.27      4.31 o 
  -4  -7   7        6.16        6.15      4.32 o 
  -3  -7   7       12.80       13.28      3.34 o 
  -2  -7   7      165.92      147.17      3.78 o 
  -1  -7   7        0.11        2.08      1.91 o 
   0  -7   7      103.09      101.25      3.87 o 
   1  -7   7      295.52      282.24      7.64 o 
   2  -7   7       99.24       87.38      5.65 o 
   3  -7   7       11.13        5.95      4.35 o 
   4  -7   7        2.26        1.71      4.44 o 
   5  -7   7      124.75      111.55      6.49 o 
   6  -7   7       30.53       37.07      5.42 o 
   7  -7   7       17.43       15.54      4.79 o 
  -8  -6   7        1.40       -3.14      5.87 o 
  -7  -6   7       37.87       36.73      5.26 o 
  -6  -6   7       17.35       19.84      5.05 o 
  -5  -6   7        0.00       -4.16      4.16 o 
  -4  -6   7      102.52      104.55      6.04 o 
  -3  -6   7       55.56       43.05      5.30 o 
  -2  -6   7      774.34      720.67     14.10 o 
  -1  -6   7      483.12      478.05      4.49 o 
   0  -6   7       34.25       31.95      2.17 o 
   1  -6   7       30.16       39.19      3.83 o 
   2  -6   7       49.83       35.93      4.14 o 
   3  -6   7      593.68      563.55     10.44 o 
   4  -6   7        0.44        0.96      3.69 o 
   5  -6   7      183.93      204.26      7.73 o 
   6  -6   7       90.28       93.54      6.54 o 
   8  -6   7       37.57       43.18      5.87 o 
  -8  -5   7       36.91       29.79      3.79 o 
  -7  -5   7        9.18       10.01      4.65 o 
  -6  -5   7        1.36        1.99      2.54 o 
  -5  -5   7        8.12        9.96      2.21 o 
  -4  -5   7        1.74       -1.99      1.99 o 
  -3  -5   7        3.33        4.46      4.60 o 
  -2  -5   7     1796.11     1629.04      7.20 o 
  -1  -5   7        0.03       -0.68      1.82 o 
   0  -5   7      918.17      909.55     11.12 o 
   1  -5   7      541.90      598.89      9.45 o 
   2  -5   7        4.94        4.73      2.47 o 
   3  -5   7      674.62      702.38     10.89 o 
   4  -5   7       36.33       35.74      4.32 o 
   5  -5   7      954.31      993.18     30.32 o 
   6  -5   7      837.45      812.38     16.44 o 
   7  -5   7       17.75       19.09      2.73 o 
   8  -5   7       20.51       17.04      2.98 o 
  -8  -4   7       12.09       22.15      4.15 o 
  -7  -4   7       37.87       49.85      2.98 o 
  -6  -4   7       10.54        3.21      4.00 o 
  -5  -4   7        7.01        1.40      2.96 o 
  -4  -4   7        0.14       -1.81      1.81 o 
  -3  -4   7       31.05       36.73      1.58 o 
  -2  -4   7      317.77      266.66      3.40 o 
  -1  -4   7      617.56      644.77      6.00 o 
   0  -4   7       25.60       40.55      3.39 o 
   1  -4   7     1652.07     1591.80     14.22 o 
   2  -4   7        2.79        2.11      0.98 o 
   3  -4   7      373.19      474.79      5.41 o 
   4  -4   7      141.48      131.08      4.06 o 
   5  -4   7      572.87      547.55      8.78 o 
   6  -4   7      271.12      261.14      4.71 o 
   7  -4   7       66.35       71.02      3.33 o 
   8  -4   7       15.68       20.92      3.53 o 
   9  -4   7        0.01        2.22      3.62 o 
  -9  -3   7       24.39       30.09      5.04 o 
  -8  -3   7       14.14       15.23      4.33 o 
  -7  -3   7        6.92       10.38      3.18 o 
  -6  -3   7      219.72      193.14      4.74 o 
  -5  -3   7        1.85       -4.13      4.13 o 
  -4  -3   7       17.23        7.68      1.78 o 
  -3  -3   7        6.63       10.48      1.29 o 
  -2  -3   7        0.40       -0.09      1.09 o 
  -1  -3   7      144.00      151.11      6.47 o 
   0  -3   7      104.04       75.61      3.51 o 
   1  -3   7     3225.10     3524.03     22.05 o 
   2  -3   7        1.22        1.90      1.13 o 
   3  -3   7       71.03       77.35      1.98 o 
   4  -3   7       41.97       46.89      2.74 o 
   5  -3   7     2032.04     2104.28     55.08 o 
   6  -3   7      287.19      262.52      4.60 o 
   7  -3   7       68.10       65.98      3.27 o 
   8  -3   7       30.32       26.14      4.86 o 
   9  -3   7        4.46       16.56      4.08 o 
  -9  -2   7        0.06       -2.14      4.79 o 
  -8  -2   7       17.05       21.39      4.15 o 
  -7  -2   7       15.60       25.95      3.35 o 
  -6  -2   7        8.45        7.97      4.05 o 
  -5  -2   7        0.69       -6.34      6.34 o 
  -4  -2   7       26.42       26.54      1.62 o 
  -3  -2   7       10.70       13.47      1.41 o 
  -2  -2   7      537.91      501.27      8.56 o 
  -1  -2   7      264.93      282.27      2.92 o 
   0  -2   7      291.79      275.63      8.78 o 
   1  -2   7      113.55      130.99      3.61 o 
   2  -2   7       93.27       97.53      3.07 o 
   3  -2   7      855.15      886.49      7.23 o 
   4  -2   7      207.45      182.00      3.46 o 
   5  -2   7        0.01        0.71      2.21 o 
   6  -2   7     1375.43     1375.53      8.97 o 
   7  -2   7        6.05        6.72      2.28 o 
   8  -2   7       60.94       60.04      4.04 o 
   9  -2   7        1.97        7.83      3.64 o 
  -9  -1   7        3.03        7.21      5.62 o 
  -8  -1   7        0.31       -1.82      3.81 o 
  -7  -1   7        2.97        1.26      3.44 o 
  -6  -1   7      180.77      178.46      6.96 o 
  -5  -1   7        1.45       -7.19      7.20 o 
  -4  -1   7      222.21      195.31      3.22 o 
  -3  -1   7      369.94      399.24      4.18 o 
  -2  -1   7      817.20      854.96      5.87 o 
  -1  -1   7      978.17      984.94     18.34 o 
   0  -1   7       71.60       79.08      3.73 o 
   1  -1   7     7688.77     8267.57     13.60 o 
   2  -1   7        1.10        2.35      0.95 o 
   3  -1   7     2065.22     2326.32      8.52 o 
   4  -1   7       95.46       78.00      2.88 o 
   5  -1   7      280.68      283.07     10.24 o 
   6  -1   7      553.66      554.03      5.82 o 
   7  -1   7        5.92        5.46      3.16 o 
   8  -1   7        5.43        1.86      3.25 o 
   9  -1   7        2.07        3.93      3.57 o 
  10  -1   7       39.37       54.83      5.11 o 
  -9   0   7        6.40        9.54      5.57 o 
  -8   0   7        0.94        3.62      3.84 o 
  -7   0   7       29.43       39.32      3.20 o 
  -6   0   7     1103.44     1049.22     16.06 o 
  -5   0   7        0.91       -2.57      2.57 o 
  -4   0   7      166.25      166.73      3.51 o 
  -3   0   7       47.13       46.31      1.77 o 
  -2   0   7     1268.08     1180.68      8.93 o 
  -1   0   7      684.30      764.63     13.05 o 
   0   0   7      102.14       85.03      3.82 o 
   1   0   7      258.59      367.70      6.55 o 
   2   0   7       76.36       78.83      1.97 o 
   3   0   7      634.14      775.94      6.14 o 
   4   0   7       99.48      102.33      2.31 o 
   5   0   7      343.10      329.03      4.92 o 
   6   0   7        9.52        7.39      2.31 o 
   7   0   7       46.15       41.46      3.81 o 
   8   0   7      318.05      283.64      6.77 o 
   9   0   7        1.31       -0.71      3.49 o 
  10   0   7       12.50        9.17      4.33 o 
  -8   1   7        4.45        9.09      3.65 o 
  -7   1   7        5.80       22.70      3.14 o 
  -6   1   7      446.97      444.17     10.67 o 
  -5   1   7        4.24        6.77      2.52 o 
  -4   1   7      272.20      275.81      4.39 o 
  -3   1   7      129.77      148.07      2.38 o 
  -2   1   7       86.88       80.74      1.58 o 
  -1   1   7     1597.30     1736.54      9.98 o 
   0   1   7        2.36        1.84      2.62 o 
   1   1   7     2905.67     2944.61     17.48 o 
   2   1   7        5.88        6.18      1.10 o 
   3   1   7     1312.01     1397.18     13.47 o 
   4   1   7      106.63       98.99      1.90 o 
   5   1   7        1.40        2.66      1.75 o 
   6   1   7      677.74      652.71     10.77 o 
   7   1   7        0.04       -1.58      3.11 o 
   8   1   7        3.17        4.02      3.41 o 
   9   1   7        6.63       17.30      3.48 o 
  10   1   7        0.15       -0.38      4.18 o 
  -8   2   7        2.88       15.11      4.33 o 
  -7   2   7        0.07       15.73      3.58 o 
  -6   2   7     1152.23     1113.92     16.56 o 
  -5   2   7       59.74       61.65      3.76 o 
  -4   2   7      612.30      560.86      6.32 o 
  -3   2   7      322.81      325.29      6.77 o 
  -2   2   7      134.13      147.79      3.31 o 
  -1   2   7       15.57        8.45      1.20 o 
   0   2   7      140.04      130.82      4.88 o 
   1   2   7      419.95      430.18      7.39 o 
   2   2   7       47.52       49.58      1.99 o 
   3   2   7       77.66       80.75      1.84 o 
   4   2   7      265.92      300.94      3.25 o 
   5   2   7       25.59       16.61      1.33 o 
   6   2   7       37.34       37.57      4.06 o 
   7   2   7        5.21        8.07      3.13 o 
   8   2   7       82.23       61.58      4.22 o 
   9   2   7        2.71        4.81      3.53 o 
  10   2   7       28.76       32.23      4.64 o 
  -8   3   7       17.33       24.77      4.30 o 
  -7   3   7        9.38       21.21      3.55 o 
  -6   3   7      370.97      384.45      9.42 o 
  -5   3   7       95.42      126.22      5.00 o 
  -4   3   7       17.98       36.18      2.47 o 
  -3   3   7      567.96      540.89      9.27 o 
  -2   3   7      652.11      615.75     15.08 o 
  -1   3   7      551.10      572.80      5.64 o 
   0   3   7       25.32       31.48      2.37 o 
   1   3   7     1936.74     2127.79     17.81 o 
   2   3   7       23.05       20.23      1.80 o 
   3   3   7        1.30        0.51      1.09 o 
   4   3   7       82.15       69.27      1.94 o 
   5   3   7       22.57       22.32      4.31 o 
   6   3   7        7.02        7.46      3.15 o 
   7   3   7        0.44        0.36      2.80 o 
   8   3   7       56.66       46.61      6.15 o 
   9   3   7       13.02       10.32      3.97 o 
  10   3   7        0.68       -4.31      4.31 o 
  -8   4   7       19.10       44.59      4.79 o 
  -7   4   7        1.08       14.48      4.00 o 
  -6   4   7       26.65       35.69      2.90 o 
  -5   4   7        2.09       25.76      2.56 o 
  -4   4   7      313.42      288.89      7.28 o 
  -3   4   7        2.98        3.36      2.39 o 
  -2   4   7      403.51      383.09      5.38 o 
  -1   4   7     5078.41     5144.51     34.25 o 
   0   4   7       29.44       17.35      3.60 o 
   1   4   7      381.13      340.41      4.63 o 
   2   4   7      662.94      610.62     22.89 o 
   3   4   7      188.99      200.54      2.95 o 
   4   4   7       19.37       14.43      1.44 o 
   5   4   7        0.69        1.28      1.63 o 
   6   4   7      176.54      183.44      8.99 o 
   7   4   7        7.51       12.61      4.02 o 
   8   4   7       54.15       41.24      3.76 o 
   9   4   7       59.63       78.87      4.77 o 
  10   4   7        3.99        0.94      4.84 o 
  -8   5   7        5.26       22.39      4.72 o 
  -7   5   7        7.95       15.85      2.76 o 
  -6   5   7      309.81      313.23      7.37 o 
  -5   5   7       36.35       57.82      3.47 o 
  -4   5   7     1081.34     1069.38     14.02 o 
  -3   5   7      533.44      550.52     12.58 o 
  -2   5   7       56.60       50.81      2.48 o 
  -1   5   7      685.68      680.05      6.44 o 
   0   5   7       17.50       14.06      2.38 o 
   1   5   7        3.67        1.03      1.68 o 
   2   5   7      586.32      543.31     11.14 o 
   3   5   7       18.95       18.13      1.62 o 
   4   5   7       24.05       14.22      2.02 o 
   5   5   7       11.35       13.83      2.02 o 
   6   5   7       37.68       42.64      2.95 o 
   7   5   7        0.87        3.68      2.27 o 
   8   5   7       74.71       76.87      4.23 o 
   9   5   7        0.00       -0.42      3.47 o 
  10   5   7        0.50        2.56      3.82 o 
  -7   6   7        2.36        4.08      5.30 o 
  -6   6   7      148.29      169.06      8.43 o 
  -5   6   7      216.26      248.64      7.26 o 
  -4   6   7        8.28        1.63      2.50 o 
  -3   6   7      273.91      270.05      5.29 o 
  -2   6   7       79.74       78.96      2.85 o 
  -1   6   7      233.53      247.38      5.77 o 
   0   6   7       40.08       48.14      3.00 o 
   1   6   7      401.31      427.41      5.56 o 
   2   6   7       71.26       56.58      6.62 o 
   3   6   7      688.54      707.18     10.61 o 
   4   6   7      317.38      321.24      5.18 o 
   5   6   7        0.05        2.50      2.18 o 
   6   6   7      487.49      466.47      5.49 o 
   7   6   7        8.56       10.17      2.32 o 
   8   6   7       41.13       40.60      3.52 o 
   9   6   7       33.23       45.82      3.98 o 
  -7   7   7        0.00        4.09      4.61 o 
  -6   7   7       22.33       28.65      4.90 o 
  -5   7   7       15.48       18.91      5.17 o 
  -4   7   7      101.39       95.29      6.77 o 
  -3   7   7        0.15       -4.96      4.96 o 
  -2   7   7      152.74      156.32      4.95 o 
  -1   7   7      463.49      500.71      6.98 o 
   0   7   7        3.69        2.48      3.50 o 
   1   7   7      278.15      308.00      5.41 o 
   2   7   7      170.14      166.82      4.39 o 
   3   7   7      132.05      132.15      5.83 o 
   4   7   7      153.42      144.97      4.03 o 
   5   7   7       53.64       45.54      2.89 o 
   6   7   7      181.89      179.02      4.70 o 
   7   7   7        5.82        5.68      2.50 o 
   8   7   7       18.46       12.34      3.48 o 
   9   7   7       17.38       29.61      5.15 o 
  -6   8   7       12.43        8.57      4.78 o 
  -5   8   7        0.33       -0.35      3.59 o 
  -4   8   7       35.29       34.93      5.43 o 
  -3   8   7       98.80       94.28      6.77 o 
  -2   8   7       13.62        9.75      3.34 o 
  -1   8   7       23.05       20.96      3.20 o 
   0   8   7       25.61       19.93      4.62 o 
   1   8   7        0.64        1.25      2.83 o 
   2   8   7      347.59      332.95      6.09 o 
   3   8   7       23.34       32.80      3.39 o 
   4   8   7       13.59       12.27      2.63 o 
   5   8   7        9.16       12.71      2.50 o 
   6   8   7        1.73        0.37      2.34 o 
   7   8   7       22.56       27.56      3.12 o 
   8   8   7       98.18       93.77      4.29 o 
   9   8   7        0.52       -1.51      4.32 o 
  -5   9   7      149.77      150.32      5.83 o 
  -4   9   7        5.80        6.44      3.28 o 
  -3   9   7       48.32       47.30      3.05 o 
  -2   9   7        3.32        2.94      2.45 o 
  -1   9   7       55.60       56.17      3.78 o 
   0   9   7       76.12       72.48      5.91 o 
   1   9   7      159.29      158.36      4.83 o 
   2   9   7       94.65       98.28      4.20 o 
   3   9   7        0.09        0.49      3.15 o 
   4   9   7      156.86      140.22      4.35 o 
   5   9   7        8.49       14.35      2.71 o 
   6   9   7       51.18       44.17      3.19 o 
   7   9   7        0.06       -3.80      3.80 o 
   8   9   7       37.82       38.79      5.09 o 
  -5  10   7        9.86        3.52      4.64 o 
  -4  10   7        2.91        3.04      3.20 o 
  -3  10   7       29.04       27.29      2.91 o 
  -2  10   7       25.83       24.67      2.75 o 
  -1  10   7        0.61        1.39      2.36 o 
   0  10   7        9.29       10.68      2.48 o 
   1  10   7       59.85       60.33      3.34 o 
   2  10   7       15.98       14.34      4.60 o 
   3  10   7        0.22        0.44      3.35 o 
   4  10   7      109.24       96.13      6.53 o 
   5  10   7        5.05        7.97      4.01 o 
   6  10   7       12.17        6.19      4.12 o 
   7  10   7        8.51        9.91      4.68 o 
   8  10   7        1.51       -2.14      4.62 o 
  -4  11   7        3.62        5.46      4.77 o 
  -3  11   7        1.26        0.54      2.54 o 
  -2  11   7       18.44       11.87      3.31 o 
  -1  11   7        2.19        2.94      2.99 o 
   0  11   7       26.72       27.95      2.94 o 
   1  11   7       10.21       11.77      2.62 o 
   2  11   7        1.60        1.72      3.49 o 
   3  11   7        0.05       -1.63      3.61 o 
   4  11   7       13.55       21.98      4.47 o 
   5  11   7        2.18        0.59      4.41 o 
   6  11   7        5.44        4.23      3.82 o 
   7  11   7        9.32        9.68      4.52 o 
  -2  12   7        5.41        2.70      3.11 o 
  -1  12   7       78.03       74.20      4.30 o 
   0  12   7       15.19       13.56      2.88 o 
   1  12   7      164.33      154.40      5.95 o 
   2  12   7      283.98      277.82     10.52 o 
   3  12   7        2.29       -1.55      6.62 o 
   4  12   7       57.72       62.88      5.92 o 
   5  12   7        5.78        3.87      4.41 o 
   6  12   7       46.83       40.55      5.20 o 
   0  13   7        7.27        3.95      3.14 o 
   1  13   7        1.56        2.68      4.16 o 
   2  13   7       10.03        0.92      4.01 o 
   3  13   7        0.74       -2.48      3.67 o 
   4  13   7        1.14       12.14      4.52 o 
  -4 -11   8       16.44       23.21      6.54 o 
  -3 -11   8        8.45        5.35      3.82 o 
  -2 -11   8        7.87        3.52      3.85 o 
  -1 -11   8        6.84        5.13      3.64 o 
   0 -11   8       26.24       38.94      6.44 o 
   1 -11   8        3.37       10.49      9.88 o 
   2 -11   8        0.56       -2.74      4.73 o 
   3 -11   8        0.38       -5.63      5.63 o 
  -5 -10   8        0.25        4.52      6.30 o 
  -4 -10   8       12.95       19.17      6.70 o 
  -3 -10   8       12.83       14.01      3.44 o 
  -2 -10   8        0.97        3.29      3.67 o 
  -1 -10   8        9.32        3.07      3.44 o 
   0 -10   8        2.29        1.10      2.77 o 
   1 -10   8        0.55        0.93      4.24 o 
   2 -10   8       61.35       57.61      6.09 o 
   3 -10   8        0.83       -1.66      4.64 o 
   4 -10   8       45.01       32.00      5.82 o 
  -6  -9   8        6.39        5.50      6.18 o 
  -5  -9   8        2.01        1.63      4.86 o 
  -4  -9   8       47.53       59.56      6.92 o 
  -3  -9   8       86.02       81.67      6.82 o 
  -2  -9   8       17.05       13.84      3.79 o 
  -1  -9   8       19.68       23.18      3.88 o 
   0  -9   8       10.11        9.90      2.69 o 
   1  -9   8        1.33        1.55      3.02 o 
   2  -9   8       23.88       27.55      4.97 o 
   3  -9   8        3.91       -3.31      4.92 o 
   4  -9   8        2.73       -5.47      5.47 o 
   5  -9   8       14.20        3.37      5.29 o 
  -7  -8   8        8.69        1.47      5.96 o 
  -6  -8   8       44.12       61.14      7.32 o 
  -5  -8   8        6.05        0.71      5.09 o 
  -4  -8   8        5.43        4.45      5.29 o 
  -3  -8   8      107.40      112.25      7.01 o 
  -2  -8   8        0.48        8.66      2.84 o 
  -1  -8   8       53.60       51.08      2.92 o 
   0  -8   8        0.89        4.94      2.51 o 
   1  -8   8        7.85        8.42      3.10 o 
   2  -8   8       69.63       72.04      5.73 o 
   3  -8   8       21.54       23.81      5.06 o 
   4  -8   8       15.36       10.88      5.12 o 
   5  -8   8        3.80        0.41      4.65 o 
   6  -8   8        9.70        9.38      5.54 o 
  -7  -7   8        3.90        6.90      5.32 o 
  -6  -7   8        0.08        2.66      5.33 o 
  -5  -7   8        1.57        2.57      4.23 o 
  -4  -7   8       14.70       25.49      5.31 o 
  -3  -7   8       70.51       59.88      5.77 o 
  -2  -7   8       17.23       15.77      3.89 o 
  -1  -7   8        9.58       14.36      2.62 o 
   0  -7   8        0.19       -0.66      2.40 o 
   1  -7   8       91.81       79.85      5.39 o 
   2  -7   8      552.11      537.67     10.91 o 
   3  -7   8        3.21       -0.31      4.41 o 
   4  -7   8      482.87      438.44     10.81 o 
   5  -7   8       18.57       11.45      5.15 o 
   6  -7   8       69.39       77.30      6.70 o 
   7  -7   8        1.64       -3.91      5.56 o 
  -8  -6   8        1.17        3.75      4.71 o 
  -7  -6   8       21.99       25.81      5.97 o 
  -6  -6   8       43.84       53.56      5.70 o 
  -5  -6   8        0.17       -3.94      3.94 o 
  -4  -6   8       27.11       33.58      4.60 o 
  -3  -6   8       41.60       40.75      5.12 o 
  -2  -6   8       55.51       58.29      2.98 o 
  -1  -6   8     1426.50     1304.84      8.53 o 
   0  -6   8       76.62       86.77      4.87 o 
   1  -6   8       20.26       25.73      4.10 o 
   2  -6   8      410.43      443.22      9.47 o 
   3  -6   8        7.52       11.64      4.50 o 
   4  -6   8        0.03        1.72      4.05 o 
   5  -6   8      251.68      224.28      8.15 o 
   6  -6   8        7.02        2.49      4.55 o 
   7  -6   8       24.84       14.15      5.09 o 
   8  -6   8        3.05       -1.80      5.24 o 
  -7  -5   8        0.31       -2.19      3.12 o 
  -6  -5   8       13.21       13.69      3.77 o 
  -5  -5   8        1.38       -2.59      2.59 o 
  -4  -5   8        0.04       -2.03      2.03 o 
  -3  -5   8      371.91      365.94      5.56 o 
  -2  -5   8      160.39      175.26      3.67 o 
  -1  -5   8      105.37       91.82      3.23 o 
   0  -5   8      966.31     1004.61     12.26 o 
   1  -5   8        8.48        5.01      3.24 o 
   2  -5   8      176.75      206.32      6.58 o 
   3  -5   8        2.71        3.52      3.53 o 
   4  -5   8       99.07       92.93      5.64 o 
   5  -5   8      183.57      172.25      7.26 o 
   6  -5   8      293.95      304.29      6.47 o 
   7  -5   8        1.79        2.89      2.76 o 
   8  -5   8       21.59       24.77      3.02 o 
  -8  -4   8        7.70        3.39      4.88 o 
  -7  -4   8       24.74       21.98      6.11 o 
  -6  -4   8        9.65        4.04      2.50 o 
  -5  -4   8      112.17      104.13      7.05 o 
  -4  -4   8        2.82       -1.68      6.08 o 
  -3  -4   8        0.74        2.23      1.44 o 
  -2  -4   8       68.07       72.73      2.76 o 
  -1  -4   8      373.85      349.65      7.77 o 
   0  -4   8      182.89      203.62      5.73 o 
   1  -4   8      108.82       90.42      4.68 o 
   2  -4   8       12.13       27.36      1.76 o 
   3  -4   8       10.94        8.99      1.37 o 
   4  -4   8      322.85      336.06      7.96 o 
   5  -4   8       45.93       36.85      3.41 o 
   6  -4   8      107.04      111.05      5.71 o 
   7  -4   8        9.16        8.01      2.62 o 
   8  -4   8        2.85        1.80      3.33 o 
   9  -4   8        1.75       -0.42      3.72 o 
  -8  -3   8       17.07       22.08      4.32 o 
  -7  -3   8       18.87       21.85      3.78 o 
  -6  -3   8       64.39       78.79      5.13 o 
  -5  -3   8        9.27        0.23      4.07 o 
  -4  -3   8       22.58       31.19      5.67 o 
  -3  -3   8        2.03        2.88      1.34 o 
  -2  -3   8        2.52        5.46      1.82 o 
  -1  -3   8      434.99      361.06      4.48 o 
   0  -3   8      129.60      131.23      4.37 o 
   1  -3   8      279.79      278.57      2.58 o 
   2  -3   8     1647.46     1778.28      7.67 o 
   3  -3   8       14.24       12.74      1.84 o 
   4  -3   8     1398.60     1457.26     11.54 o 
   5  -3   8     1934.16     1811.07     16.59 o 
   6  -3   8        2.27        2.39      2.39 o 
   7  -3   8      111.45       99.50      4.46 o 
   8  -3   8        0.11        0.41      3.13 o 
   9  -3   8        0.01        4.16      3.59 o 
  -8  -2   8        7.84       18.00      4.06 o 
  -7  -2   8       45.77       37.85      3.84 o 
  -6  -2   8       20.27       34.10      2.93 o 
  -5  -2   8      220.68      194.64      7.06 o 
  -4  -2   8       31.92       35.75      2.35 o 
  -3  -2   8      287.20      287.76      3.87 o 
  -2  -2   8      709.91      822.62      5.26 o 
  -1  -2   8        2.33        1.78      2.55 o 
   0  -2   8      553.46      614.65     12.40 o 
   1  -2   8       43.25       52.29      1.95 o 
   2  -2   8     1644.16     1935.88     11.90 o 
   3  -2   8        3.83        2.76      1.60 o 
   4  -2   8      762.10      750.04      7.11 o 
   5  -2   8      302.74      268.17      5.13 o 
   6  -2   8       95.97      101.87      5.21 o 
   7  -2   8        0.50       -1.58      2.41 o 
   8  -2   8        0.06       -3.51      4.56 o 
   9  -2   8       36.03       48.14      4.41 o 
  -8  -1   8       23.50       34.62      4.51 o 
  -7  -1   8        0.01        9.54      3.63 o 
  -6  -1   8        5.63        0.64      2.86 o 
  -5  -1   8       98.15       87.83      5.15 o 
  -4  -1   8        2.99        3.19      1.46 o 
  -3  -1   8      160.00      161.28      4.36 o 
  -2  -1   8       11.89       15.35      1.38 o 
  -1  -1   8      329.12      300.23      3.26 o 
   0  -1   8      821.93     1026.69     11.41 o 
   1  -1   8      145.49      147.44      7.76 o 
   2  -1   8     1049.09     1248.53      8.34 o 
   3  -1   8       71.21       71.86      1.90 o 
   4  -1   8       32.67       29.96      1.66 o 
   5  -1   8       27.65       26.43      2.51 o 
   6  -1   8      186.04      178.94      4.64 o 
   7  -1   8       12.45       16.71      3.29 o 
   8  -1   8        0.39        1.02      3.06 o 
   9  -1   8       55.75       54.68      4.33 o 
  -8   0   8       16.15       26.60      4.33 o 
  -7   0   8       15.89       26.50      3.69 o 
  -6   0   8       28.55       29.96      4.36 o 
  -5   0   8      236.77      212.74      7.30 o 
  -4   0   8       17.18       11.51      1.69 o 
  -3   0   8       30.84       28.27      1.64 o 
  -2   0   8      488.06      550.44      5.98 o 
  -1   0   8       89.88       76.15      1.55 o 
   0   0   8      834.64      891.02     10.77 o 
   1   0   8       50.10       41.48      3.58 o 
   2   0   8      125.47      143.78      2.97 o 
   3   0   8      153.71      154.09      3.24 o 
   4   0   8      312.25      309.06      3.65 o 
   5   0   8      555.28      516.58      6.22 o 
   6   0   8      221.98      216.39      5.36 o 
   7   0   8       84.88       67.65      4.75 o 
   8   0   8        2.38        3.56      3.93 o 
   9   0   8       13.18        9.44      4.02 o 
  10   0   8        2.80        7.57      3.92 o 
  -8   1   8        3.67       22.38      4.28 o 
  -7   1   8      198.44      209.08      7.66 o 
  -6   1   8       20.58       25.67      3.97 o 
  -5   1   8      866.01      829.40     13.50 o 
  -4   1   8       19.94       21.05      3.15 o 
  -3   1   8      134.97      122.43      2.05 o 
  -2   1   8      593.86      619.53      4.70 o 
  -1   1   8        6.57        4.72      1.21 o 
   0   1   8      242.64      291.63      6.79 o 
   1   1   8      212.28      232.38      5.96 o 
   2   1   8      629.56      773.28      4.84 o 
   3   1   8       49.33       52.00      1.61 o 
   4   1   8      541.24      606.78     11.64 o 
   5   1   8      366.07      338.43      5.11 o 
   6   1   8        0.69        1.30      3.29 o 
   7   1   8       43.81       34.55      6.41 o 
   8   1   8        0.43       -7.33      7.33 o 
   9   1   8        4.50        4.47      3.56 o 
  10   1   8        0.67       -4.21      4.21 o 
  -8   2   8        1.27       17.01      4.48 o 
  -7   2   8      182.17      203.50      7.50 o 
  -6   2   8       32.82       60.65      4.94 o 
  -5   2   8       92.84      115.68      5.22 o 
  -4   2   8      100.09      130.55      5.00 o 
  -3   2   8      335.62      325.99      4.51 o 
  -2   2   8      270.51      282.27      5.13 o 
  -1   2   8        1.27        1.47      1.04 o 
   0   2   8       16.71       17.24      3.09 o 
   1   2   8        8.77       16.28      2.99 o 
   2   2   8      565.16      745.78      6.17 o 
   3   2   8        2.06        3.96      1.14 o 
   4   2   8      178.87      202.08      2.87 o 
   5   2   8       76.80       88.63      3.08 o 
   6   2   8       42.79       33.40      4.16 o 
   7   2   8      353.15      319.49      8.38 o 
   8   2   8        1.76        2.31      3.44 o 
   9   2   8       20.60       25.65      3.75 o 
  10   2   8       12.39       14.76      4.00 o 
  -8   3   8       14.22       35.04      4.56 o 
  -7   3   8       52.12       72.65      4.52 o 
  -6   3   8        0.00       19.86      3.19 o 
  -5   3   8      204.25      186.81      6.41 o 
  -4   3   8        1.36        2.75      2.33 o 
  -3   3   8      922.15      883.59     12.30 o 
  -2   3   8      339.83      351.78      6.58 o 
  -1   3   8      644.56      599.68      8.62 o 
   0   3   8     8966.56     8565.42    280.37 o 
   1   3   8        7.27        5.62      3.16 o 
   2   3   8        3.20        7.01      2.27 o 
   3   3   8        2.82        4.64      1.35 o 
   4   3   8       32.17       31.41      1.66 o 
   5   3   8        0.98        0.70      1.53 o 
   6   3   8      116.32      118.27      5.51 o 
   7   3   8       23.02       21.73      3.18 o 
   8   3   8        1.21        6.33      3.30 o 
   9   3   8       12.26        5.31      3.67 o 
  10   3   8        3.41       -1.12      4.22 o 
  -8   4   8        9.12       30.71      5.43 o 
  -7   4   8      120.26      144.11      6.43 o 
  -6   4   8        6.66       25.04      3.40 o 
  -5   4   8      237.25      263.72      7.65 o 
  -4   4   8       47.61       49.31      4.11 o 
  -3   4   8       76.35       70.88      3.24 o 
  -2   4   8     1126.79     1152.45      9.17 o 
  -1   4   8        0.01        3.32      1.84 o 
   0   4   8     1700.18     1841.45     17.15 o 
   1   4   8       45.56       46.06      3.55 o 
   2   4   8      769.74      879.99     19.60 o 
   3   4   8       54.07       53.13      1.96 o 
   4   4   8       73.97       62.99      2.07 o 
   5   4   8      104.70       87.31      2.96 o 
   6   4   8       70.01       67.98      7.88 o 
   7   4   8      244.06      227.24      6.95 o 
   8   4   8        7.85        3.84      3.24 o 
   9   4   8       82.43       74.55      4.89 o 
  10   4   8       20.79       19.17      4.50 o 
  -7   5   8      137.22      150.09      5.36 o 
  -6   5   8        0.06       20.24      3.26 o 
  -5   5   8      160.36      175.24      6.32 o 
  -4   5   8      667.24      668.67     11.90 o 
  -3   5   8      548.13      537.13      8.18 o 
  -2   5   8      663.70      641.24     11.57 o 
  -1   5   8       43.35       41.47      3.12 o 
   0   5   8      323.06      324.79      7.71 o 
   1   5   8       45.20       48.76      2.38 o 
   2   5   8      127.03      134.52      7.79 o 
   3   5   8       26.23       18.14      2.05 o 
   4   5   8      130.60      121.05      3.39 o 
   5   5   8       29.60       26.47      2.36 o 
   6   5   8        0.06        3.24      2.28 o 
   7   5   8      103.82      111.68      4.42 o 
   8   5   8       20.57       26.74      3.61 o 
   9   5   8        1.15        1.78      3.47 o 
  -7   6   8        2.77       17.11     10.81 o 
  -6   6   8        1.08       12.75      6.09 o 
  -5   6   8       10.16        6.28      3.25 o 
  -4   6   8        0.60        0.57      2.38 o 
  -3   6   8      336.84      343.23     10.68 o 
  -2   6   8      317.47      309.51      5.21 o 
  -1   6   8       29.54       27.31      3.62 o 
   0   6   8      271.76      276.87      7.64 o 
   1   6   8       83.45       82.72      3.13 o 
   2   6   8        8.84       12.54      2.37 o 
   3   6   8      244.24      219.60      6.60 o 
   4   6   8       34.70       36.09      2.97 o 
   5   6   8      147.98      152.84      4.13 o 
   6   6   8        0.72       17.67      5.58 o 
   7   6   8      236.61      217.43      5.34 o 
   8   6   8       18.47       29.21      4.24 o 
   9   6   8       26.08       25.71      3.80 o 
  -6   7   8        1.03       -1.45      4.52 o 
  -5   7   8       36.30       31.74      7.93 o 
  -4   7   8       34.03       32.90      5.87 o 
  -3   7   8        2.21       -1.05      4.78 o 
  -2   7   8      850.24      842.95     22.48 o 
  -1   7   8       27.53       19.66      3.36 o 
   0   7   8       31.23       32.99      4.47 o 
   1   7   8       40.40       34.39      2.98 o 
   2   7   8       99.59      103.87      3.74 o 
   3   7   8       89.55       72.36      4.95 o 
   4   7   8       39.96       41.74      2.95 o 
   5   7   8       63.24       66.27      4.54 o 
   6   7   8        7.96       11.45      2.65 o 
   7   7   8       20.03       19.17      2.81 o 
   8   7   8        0.00       -2.71      4.05 o 
   9   7   8       19.22       15.20      4.70 o 
  -6   8   8        0.67       -0.35      3.68 o 
  -5   8   8       38.68       33.33      4.17 o 
  -4   8   8       83.88       80.91     11.46 o 
  -3   8   8       50.12       46.28      3.86 o 
  -2   8   8       70.75       67.29      5.34 o 
  -1   8   8       27.79       26.40      3.51 o 
   0   8   8       25.70       25.66      4.86 o 
   1   8   8        0.00       -1.69      2.98 o 
   2   8   8      332.14      335.92     20.93 o 
   3   8   8      625.46      573.33     11.26 o 
   4   8   8        0.09       -0.53      2.60 o 
   5   8   8      185.18      192.57      4.82 o 
   6   8   8        1.23        2.80      2.38 o 
   7   8   8       66.44       78.61      4.93 o 
   8   8   8       14.51       15.53      5.34 o 
   9   8   8        6.82       -1.05      4.41 o 
  -5   9   8        2.41        6.46      3.91 o 
  -4   9   8        4.35        8.78      2.93 o 
  -3   9   8       18.08       17.95      2.87 o 
  -2   9   8      199.92      203.94      5.74 o 
  -1   9   8        0.90       -0.01      2.99 o 
   0   9   8      130.61      125.29      6.74 o 
   1   9   8       33.74       34.00      3.45 o 
   2   9   8       33.50       44.47      3.54 o 
   3   9   8       21.78       14.35      4.66 o 
   4   9   8       38.94       34.84      3.14 o 
   5   9   8       12.06       12.76      4.35 o 
   6   9   8        1.25        2.66      2.44 o 
   7   9   8        2.06        3.32      2.73 o 
   8   9   8        7.21       18.78      4.19 o 
  -4  10   8        0.25       -4.03      4.07 o 
  -3  10   8        2.27        1.80      2.56 o 
  -2  10   8        0.29       -0.91      2.57 o 
  -1  10   8       15.66        7.37      4.67 o 
   0  10   8       28.99       31.63      3.87 o 
   1  10   8       15.95       15.97      3.27 o 
   2  10   8        3.54        1.95      3.18 o 
   3  10   8        2.27        3.72      3.20 o 
   4  10   8       12.74       18.41      5.38 o 
   5  10   8      172.92      168.08      7.35 o 
   6  10   8        0.51        8.36      4.45 o 
   7  10   8       16.82       11.94      4.29 o 
  -3  11   8        2.58        6.84      2.93 o 
  -2  11   8       17.15       19.30      2.84 o 
  -1  11   8       76.50       67.41      4.26 o 
   0  11   8      132.69      134.93      4.14 o 
   1  11   8        2.34        1.13      2.38 o 
   2  11   8       12.54        9.46      4.88 o 
   3  11   8      146.34      135.89     17.14 o 
   4  11   8        1.71        1.80      4.86 o 
   5  11   8       25.24       28.77      5.01 o 
   6  11   8        2.47        1.21      3.84 o 
   7  11   8       14.74        6.02      4.41 o 
  -2  12   8       43.42       43.42      4.01 o 
  -1  12   8        6.09        7.47      2.78 o 
   0  12   8       73.68       72.96      3.69 o 
   1  12   8      149.93      141.37      5.94 o 
   2  12   8       11.32       15.26      4.07 o 
   3  12   8       18.76       14.66      5.97 o 
   4  12   8        3.54       23.33      5.61 o 
   5  12   8        1.85        4.43      4.02 o 
   0  13   8       12.68       10.50      3.08 o 
   1  13   8        0.48        2.43      3.96 o 
   2  13   8        0.26        2.83      3.77 o 
   3  13   8        0.03        0.69      3.88 o 
  -3 -11   9        6.24        7.90      6.32 o 
  -2 -11   9       58.89       44.96      7.13 o 
  -1 -11   9        7.00        2.83      3.89 o 
   0 -11   9        0.14       -0.45      3.79 o 
   1 -11   9       34.50       35.87      6.81 o 
   2 -11   9        0.52        0.87      4.98 o 
  -4 -10   9       44.00       50.56      7.52 o 
  -3 -10   9        0.92       -0.65      5.52 o 
  -2 -10   9       16.78        9.85      5.82 o 
  -1 -10   9        3.67        1.47      3.93 o 
   0 -10   9        7.25        9.25      2.94 o 
   1 -10   9       50.56       53.05      4.54 o 
   2 -10   9       63.26       63.14      5.99 o 
   3 -10   9       16.05       12.34      5.07 o 
   4 -10   9        2.08       -2.49      5.48 o 
  -5  -9   9        6.36        2.90      6.42 o 
  -4  -9   9       72.24       72.22      6.85 o 
  -3  -9   9        2.70       14.15      6.17 o 
  -2  -9   9        0.17       -3.43      3.88 o 
  -1  -9   9       35.88       35.93      4.46 o 
   0  -9   9       64.32       65.77      3.52 o 
   1  -9   9       20.44       17.00      3.34 o 
   2  -9   9        0.64        0.42      3.95 o 
   3  -9   9       13.25       15.34      4.96 o 
   4  -9   9        0.26       -1.75      5.03 o 
   5  -9   9        6.97        1.58      5.47 o 
  -6  -8   9        1.28        9.64      5.43 o 
  -5  -8   9       32.74       38.17      5.71 o 
  -4  -8   9       20.12       22.57      5.26 o 
  -3  -8   9        6.22       29.94      5.35 o 
  -2  -8   9      586.39      569.17     11.56 o 
  -1  -8   9       58.29       62.01      3.40 o 
   0  -8   9       89.45       86.25      3.46 o 
   1  -8   9      175.83      174.47      7.46 o 
   2  -8   9       13.39        5.31      4.76 o 
   3  -8   9      216.77      221.49      8.75 o 
   4  -8   9        2.29       -1.02      4.34 o 
   5  -8   9        0.72       -3.37      5.33 o 
   6  -8   9        0.14       -5.65      5.65 o 
  -7  -7   9        2.01       -1.53      5.91 o 
  -6  -7   9        0.55        0.26      4.54 o 
  -5  -7   9       66.32       71.77      6.56 o 
  -4  -7   9      196.77      176.72      7.81 o 
  -3  -7   9        2.19        1.26      5.11 o 
  -2  -7   9       77.21       71.71      4.20 o 
  -1  -7   9        2.55        3.58      2.54 o 
   0  -7   9        5.23        6.78      3.08 o 
   1  -7   9      576.02      592.12     11.45 o 
   2  -7   9      134.68      134.44      7.05 o 
   3  -7   9       19.50       18.12      4.66 o 
   4  -7   9       15.84       11.23      5.36 o 
   5  -7   9        6.84        3.85      4.43 o 
   6  -7   9       26.12       18.45      5.68 o 
   7  -7   9        6.17        3.05      5.42 o 
  -7  -6   9       38.23       34.36      5.37 o 
  -6  -6   9       45.43       51.16      5.75 o 
  -5  -6   9       32.44       27.82      5.28 o 
  -4  -6   9       82.56       80.60      5.99 o 
  -3  -6   9        1.14       -5.05      5.15 o 
  -2  -6   9      582.95      531.05     11.25 o 
  -1  -6   9       56.82       73.56      3.91 o 
   0  -6   9      212.51      198.39      8.10 o 
   1  -6   9      113.65      136.57      6.18 o 
   2  -6   9       33.79       26.41      4.65 o 
   3  -6   9      697.66      696.53     12.45 o 
   4  -6   9        9.94        7.79      4.66 o 
   5  -6   9       98.45      111.11      6.95 o 
   6  -6   9       10.83        6.08      5.12 o 
   7  -6   9        4.79        6.42      4.78 o 
  -7  -5   9        1.62        0.22      3.95 o 
  -6  -5   9       21.99       22.26      2.78 o 
  -5  -5   9        0.42       -2.46      2.46 o 
  -4  -5   9        3.61        3.31      4.66 o 
  -3  -5   9       12.21       29.22      9.17 o 
  -2  -5   9      691.01      678.12     15.65 o 
  -1  -5   9       12.43        9.24      2.67 o 
   0  -5   9      592.79      523.46     11.87 o 
   1  -5   9      108.34      121.30      5.68 o 
   2  -5   9        0.25       -1.13      3.52 o 
   3  -5   9      442.45      437.53      9.75 o 
   4  -5   9       15.43       15.89      4.33 o 
   5  -5   9       50.70       55.43      5.48 o 
   6  -5   9       26.66       26.06      3.63 o 
   7  -5   9        1.88       -1.35      3.24 o 
   8  -5   9       65.67       86.92      6.82 o 
  -8  -4   9        1.61        8.18      5.43 o 
  -7  -4   9        9.90       12.11      2.98 o 
  -6  -4   9       12.15        5.44      2.66 o 
  -5  -4   9      103.15      106.67      3.80 o 
  -4  -4   9      125.03      108.66      3.55 o 
  -3  -4   9        3.09        5.15      1.57 o 
  -2  -4   9      663.60      644.39     32.76 o 
  -1  -4   9      370.09      348.13     11.35 o 
   0  -4   9       38.15       35.85      2.56 o 
   1  -4   9     1105.36     1148.07     13.55 o 
   2  -4   9        7.74        5.45      3.48 o 
   3  -4   9       45.90       55.47      4.67 o 
   4  -4   9       60.20       58.79      5.46 o 
   5  -4   9       66.58       69.26      3.71 o 
   6  -4   9       82.49       63.85      3.46 o 
   7  -4   9        0.71        2.46      2.53 o 
   8  -4   9       13.38       20.79      2.89 o 
  -8  -3   9        0.08       -3.99      4.90 o 
  -7  -3   9        0.19        4.81      3.68 o 
  -6  -3   9       75.67       77.69      4.45 o 
  -5  -3   9       23.59       32.27      3.73 o 
  -4  -3   9       82.16       67.37      2.87 o 
  -3  -3   9       11.38       12.40      1.52 o 
  -2  -3   9        7.04       22.03      5.90 o 
  -1  -3   9      274.27      273.30      6.96 o 
   0  -3   9      218.94      201.87      3.57 o 
   1  -3   9      767.66      896.65     11.55 o 
   2  -3   9        2.00        6.40      1.54 o 
   3  -3   9      186.19      183.90      3.68 o 
   4  -3   9       32.08       34.36      2.93 o 
   5  -3   9     1153.98     1198.09     10.23 o 
   6  -3   9        2.95       -2.61      3.13 o 
   7  -3   9        3.01        0.14      2.43 o 
   8  -3   9       15.47       13.60      3.51 o 
   9  -3   9        0.86       -0.28      3.46 o 
  -8  -2   9        0.49       15.28      4.78 o 
  -7  -2   9       35.80       46.06      3.55 o 
  -6  -2   9       40.85       50.46      3.51 o 
  -5  -2   9        0.25        0.98      2.52 o 
  -4  -2   9        0.09       -5.17      5.87 o 
  -3  -2   9        3.75        4.88      1.27 o 
  -2  -2   9       97.86      111.86      2.63 o 
  -1  -2   9        5.90        6.16      2.90 o 
   0  -2   9       91.39       68.68      4.27 o 
   1  -2   9      415.95      605.34     15.97 o 
   2  -2   9        7.28        3.47      1.49 o 
   3  -2   9      402.51      390.26      5.02 o 
   4  -2   9      156.40      133.08      3.84 o 
   5  -2   9      112.86       90.48      9.15 o 
   6  -2   9        0.24       -1.35      2.73 o 
   7  -2   9        4.11        1.37      2.41 o 
   8  -2   9       11.03       17.77      3.37 o 
   9  -2   9        2.23        1.98      3.03 o 
  -8  -1   9       15.12       26.18      4.84 o 
  -7  -1   9       14.13       21.18      3.77 o 
  -6  -1   9       11.37       14.61      3.35 o 
  -5  -1   9        0.84        4.12      2.62 o 
  -4  -1   9       80.03       77.94      4.51 o 
  -3  -1   9        4.75        5.51      1.23 o 
  -2  -1   9       94.07       68.32      2.75 o 
  -1  -1   9        2.74        3.66      1.59 o 
   0  -1   9      253.64      229.94      6.36 o 
   1  -1   9     2341.30     2583.02      8.67 o 
   2  -1   9        0.22        1.02      0.98 o 
   3  -1   9      177.35      163.76      2.63 o 
   4  -1   9       96.80       94.47      2.50 o 
   5  -1   9       52.84       50.07      2.99 o 
   6  -1   9       30.14       16.96      3.02 o 
   7  -1   9        3.10        0.97      3.56 o 
   8  -1   9        1.73        0.11      2.99 o 
   9  -1   9        2.90        1.87      3.73 o 
  -8   0   9        2.77        5.57      5.00 o 
  -7   0   9        0.60        2.53      3.72 o 
  -6   0   9      395.66      383.92      9.97 o 
  -5   0   9        3.12       -3.06      3.06 o 
  -4   0   9      334.28      306.20      5.13 o 
  -3   0   9       63.19       61.94      1.92 o 
  -2   0   9      253.03      245.51      4.03 o 
  -1   0   9        1.63        4.76      0.63 o 
   0   0   9        7.75       15.61      3.11 o 
   1   0   9        3.09        2.89      2.97 o 
   2   0   9        4.62        1.46      1.56 o 
   3   0   9        1.09        5.11      1.68 o 
   4   0   9       42.86       39.43      1.87 o 
   5   0   9        1.62        1.11      2.18 o 
   6   0   9        0.61       -0.85      2.55 o 
   7   0   9       43.87       36.75      4.83 o 
   8   0   9      163.62      164.84      5.43 o 
   9   0   9        0.81       -0.29      3.46 o 
  -8   1   9        1.64        2.54      4.72 o 
  -7   1   9       43.80       69.87      4.46 o 
  -6   1   9       13.89       26.61      2.96 o 
  -5   1   9        3.88        5.00      2.79 o 
  -4   1   9      397.23      383.53      8.99 o 
  -3   1   9        1.19        0.51      1.28 o 
  -2   1   9        7.73        4.67      1.98 o 
  -1   1   9       84.58       66.34      2.05 o 
   0   1   9        2.14        9.75      3.40 o 
   1   1   9      137.07       99.76      4.76 o 
   2   1   9        0.94       -1.94      2.91 o 
   3   1   9      625.27      597.08      8.32 o 
   4   1   9      163.49      155.96      3.75 o 
   5   1   9        2.29        0.75      2.23 o 
   6   1   9       25.98       28.94      4.11 o 
   7   1   9        7.49        4.06      4.65 o 
   8   1   9       23.95       26.82      3.73 o 
   9   1   9        5.49        4.29      5.79 o 
  10   1   9        5.71        3.82      3.77 o 
  -8   2   9        8.57       25.90      4.60 o 
  -7   2   9       76.76      141.82      6.40 o 
  -6   2   9      208.61      212.98      7.50 o 
  -5   2   9        0.00        3.60      2.79 o 
  -4   2   9      537.13      536.63     10.59 o 
  -3   2   9        0.15       -0.17      1.72 o 
  -2   2   9       26.91       33.26      1.79 o 
  -1   2   9      155.89      156.64      3.50 o 
   0   2   9        7.10        6.05      3.10 o 
   1   2   9        8.27        5.51      3.16 o 
   2   2   9       19.12       17.30      2.83 o 
   3   2   9       96.25      138.53      3.90 o 
   4   2   9        0.62        0.07      1.22 o 
   5   2   9       36.40       36.07      2.60 o 
   6   2   9      131.85      123.96      5.84 o 
   7   2   9        1.77       16.80      4.85 o 
   8   2   9      239.79      214.95     12.25 o 
   9   2   9        2.17        1.24      3.35 o 
  10   2   9        0.15        3.24      4.14 o 
  -8   3   9       36.51       57.28      5.08 o 
  -7   3   9        1.23       32.19      3.86 o 
  -6   3   9       45.13       60.03      3.91 o 
  -5   3   9        2.65       10.63      2.71 o 
  -4   3   9        3.56        2.26      2.35 o 
  -3   3   9      234.40      265.75      7.44 o 
  -2   3   9        2.74        1.28      1.58 o 
  -1   3   9      332.46      351.83      4.26 o 
   0   3   9      176.85      142.35      6.01 o 
   1   3   9     3325.28     3572.93     23.49 o 
   2   3   9        9.36        6.20      1.92 o 
   3   3   9      989.47     1108.51     15.71 o 
   4   3   9        7.31        4.81      2.28 o 
   5   3   9       60.80       55.51      2.06 o 
   6   3   9      176.40      156.87      6.44 o 
   7   3   9       67.29       59.10      5.51 o 
   8   3   9      102.09      107.86      4.84 o 
   9   3   9        6.66        1.30      4.32 o 
  10   3   9        0.08        0.36      4.15 o 
  -7   4   9       46.11       86.53      5.08 o 
  -6   4   9       29.77       44.22      3.39 o 
  -5   4   9        3.88        9.46      2.86 o 
  -4   4   9      192.22      191.14      6.72 o 
  -3   4   9      284.47      298.69     14.81 o 
  -2   4   9       64.84       69.56      3.63 o 
  -1   4   9       11.85       18.38      3.67 o 
   0   4   9        1.27        1.54      3.67 o 
   1   4   9        9.71       13.78      2.28 o 
   2   4   9      100.45      101.06      3.33 o 
   3   4   9       59.43       50.11      2.53 o 
   4   4   9       11.25       11.02      1.63 o 
   5   4   9       14.62       11.43      2.32 o 
   6   4   9        1.74        0.56      3.89 o 
   7   4   9        8.08       10.03      4.29 o 
   8   4   9       12.91        8.13      3.49 o 
   9   4   9       41.42       53.45      4.77 o 
  -7   5   9       21.84       48.19      4.20 o 
  -6   5   9        9.25       10.33      3.39 o 
  -5   5   9       26.52       24.96      3.13 o 
  -4   5   9      598.90      574.75     12.02 o 
  -3   5   9      138.02      138.30      4.28 o 
  -2   5   9      209.76      215.45      4.76 o 
  -1   5   9     1113.74     1099.27     13.24 o 
   0   5   9        6.73       11.07      4.09 o 
   1   5   9      415.00      420.89     16.09 o 
   2   5   9       73.41       58.15      3.08 o 
   3   5   9      182.28      186.28      4.02 o 
   4   5   9      151.69      156.73      5.51 o 
   5   5   9        9.95       11.61      2.27 o 
   6   5   9       17.65       11.64      4.20 o 
   7   5   9        0.28       21.01      4.77 o 
   8   5   9       54.73       55.71      4.19 o 
   9   5   9        6.17        7.56      4.70 o 
  -7   6   9        4.08        4.97      3.35 o 
  -6   6   9        0.02       -1.30      3.82 o 
  -5   6   9        3.92        2.24      2.74 o 
  -4   6   9        0.09       -2.52      2.52 o 
  -3   6   9      175.49      170.97     14.70 o 
  -2   6   9        1.46        0.54      1.87 o 
  -1   6   9       28.93       15.54      4.23 o 
   0   6   9        3.43        6.20      4.25 o 
   1   6   9      416.14      465.23     11.21 o 
   2   6   9        1.85        2.05      2.27 o 
   3   6   9      394.14      408.84      8.48 o 
   4   6   9       43.52       41.52      2.77 o 
   5   6   9        0.48        4.71      2.48 o 
   6   6   9      768.63      764.37     13.51 o 
   7   6   9        0.14        9.17      5.80 o 
   8   6   9       48.81       49.26      7.12 o 
   9   6   9       19.64       23.29      3.82 o 
  -6   7   9       25.26       18.29      4.03 o 
  -5   7   9       15.64        9.34      5.43 o 
  -4   7   9      105.35       93.27      6.80 o 
  -3   7   9       25.85       18.25      4.98 o 
  -2   7   9       52.97       56.82      4.08 o 
  -1   7   9        2.17        2.52      3.97 o 
   0   7   9        0.04        0.92      4.29 o 
   1   7   9      142.36      124.30      3.88 o 
   2   7   9       13.66       11.11      2.60 o 
   3   7   9       74.79       72.34      5.03 o 
   4   7   9      225.11      210.15      4.88 o 
   5   7   9        0.60       -0.59      2.62 o 
   6   7   9       63.55       68.14      3.68 o 
   7   7   9        6.74        3.30      2.61 o 
   8   7   9        3.01        2.94      4.34 o 
   9   7   9       12.89       13.37      5.10 o 
  -6   8   9       23.81       20.11      4.19 o 
  -5   8   9       28.46       25.63      4.26 o 
  -4   8   9        2.28       -0.62      5.18 o 
  -3   8   9       20.54       23.34      3.65 o 
  -2   8   9       10.29       11.73      3.31 o 
  -1   8   9      168.37      183.96      5.25 o 
   0   8   9       16.79       12.79      4.67 o 
   1   8   9        0.47       -0.35      2.83 o 
   2   8   9      132.22      112.44      5.48 o 
   3   8   9      417.82      448.05     10.15 o 
   4   8   9       36.36       29.86      3.02 o 
   5   8   9        0.53        7.00      2.64 o 
   6   8   9        0.32        3.24      2.54 o 
   7   8   9        1.04        3.01      3.70 o 
   8   8   9        1.39       -3.29      3.29 o 
  -5   9   9        7.87        8.34      3.28 o 
  -4   9   9       35.59       35.63      3.51 o 
  -3   9   9       32.07       33.46      4.14 o 
  -2   9   9        0.01        3.60      3.42 o 
  -1   9   9        2.97        3.80      4.13 o 
   0   9   9        9.88        4.85      4.78 o 
   1   9   9       77.87       91.20      4.26 o 
   2   9   9       67.92       63.41      3.86 o 
   3   9   9       14.31       10.87      4.31 o 
   4   9   9       62.95       55.01      3.59 o 
   5   9   9        1.38        2.47      2.60 o 
   6   9   9       20.86       24.12      2.93 o 
   7   9   9        1.01        3.41      2.98 o 
   8   9   9        6.41        4.02      3.00 o 
  -4  10   9        6.09       11.56      3.66 o 
  -3  10   9        8.17        9.44      2.74 o 
  -2  10   9        0.39       -2.65      3.54 o 
  -1  10   9        3.35        3.24      5.29 o 
   0  10   9       16.07        4.27      5.10 o 
   1  10   9       79.30       75.98      4.30 o 
   2  10   9       78.72       77.26      4.42 o 
   3  10   9       36.14       38.73      3.78 o 
   4  10   9       84.51       79.89      4.05 o 
   5  10   9        4.71       15.81      7.41 o 
   6  10   9        4.36        2.24      2.62 o 
   7  10   9        0.04        0.66      4.13 o 
  -3  11   9        7.47        7.12      2.89 o 
  -2  11   9        5.24        4.30      2.72 o 
  -1  11   9      101.58      104.96      5.22 o 
   0  11   9        3.36        8.84      3.25 o 
   1  11   9        8.80        9.33      4.87 o 
   2  11   9       85.34       76.09      8.77 o 
   3  11   9       55.62       46.65      4.34 o 
   4  11   9        1.59        5.14      4.99 o 
   5  11   9        3.36       15.34      4.60 o 
   6  11   9        0.03       -0.70      3.65 o 
  -1  12   9        4.81        7.16      3.67 o 
   0  12   9        2.59        6.88      3.26 o 
   1  12   9       40.59       53.70      6.37 o 
   2  12   9       24.36       26.94      6.48 o 
   3  12   9        5.70        6.18      3.98 o 
   4  12   9       80.42       91.46      7.42 o 
   5  12   9        2.69        3.28      4.27 o 
   2  13   9       13.52       10.64      5.46 o 
  -2 -11  10        2.82        3.58      5.55 o 
  -1 -11  10        1.48        3.25      5.84 o 
   0 -11  10       15.41       13.40      6.34 o 
   1 -11  10       15.07       14.38      5.47 o 
  -4 -10  10       13.81       22.53      5.89 o 
  -3 -10  10        5.88       -0.27      5.79 o 
  -2 -10  10        5.32        5.63      5.16 o 
  -1 -10  10       41.07       44.19      6.71 o 
   0 -10  10        1.20        4.20      3.60 o 
   1 -10  10       96.95       85.90      4.81 o 
   2 -10  10       12.22        9.45      5.47 o 
   3 -10  10       26.07       26.49      6.49 o 
  -5  -9  10        0.64        0.00      6.39 o 
  -4  -9  10       29.46       40.15      6.56 o 
  -3  -9  10       89.76       94.12      8.02 o 
  -2  -9  10        4.17        7.73      5.29 o 
  -1  -9  10      357.54      354.85     10.86 o 
   0  -9  10      126.91      138.25      5.23 o 
   1  -9  10       22.51       20.10      3.91 o 
   2  -9  10       47.21       54.13      6.19 o 
   3  -9  10        0.08        3.59      5.54 o 
   4  -9  10       17.37       13.78      5.38 o 
   5  -9  10        3.80       -2.38      6.14 o 
  -6  -8  10       31.46       38.21      6.59 o 
  -5  -8  10       93.24       98.87      7.64 o 
  -4  -8  10        2.59        2.45      4.98 o 
  -3  -8  10      459.51      428.12     11.81 o 
  -2  -8  10        2.69       13.29      5.86 o 
  -1  -8  10       67.40       71.83      4.33 o 
   0  -8  10      269.04      283.46     16.72 o 
   1  -8  10      141.89      142.05      7.08 o 
   2  -8  10       83.87       80.74      6.13 o 
   3  -8  10       51.61       56.80      6.27 o 
   4  -8  10       71.16       73.97      6.90 o 
   5  -8  10       19.76       20.49      6.02 o 
   6  -8  10        0.16       -4.04      6.39 o 
  -6  -7  10        9.41       12.84      5.49 o 
  -5  -7  10       92.40       89.00      7.12 o 
  -4  -7  10       10.45       23.55      5.18 o 
  -3  -7  10        0.19        3.95      5.43 o 
  -2  -7  10        4.26        6.97      5.42 o 
  -1  -7  10       74.69       82.72      6.27 o 
   0  -7  10       72.85       79.16      5.81 o 
   1  -7  10      329.98      339.27      9.52 o 
   2  -7  10       42.27       44.21      5.60 o 
   3  -7  10        6.33        6.58      4.84 o 
   4  -7  10      178.68      196.37      8.33 o 
   5  -7  10        8.88        7.84      4.63 o 
   6  -7  10       83.42      104.49      7.49 o 
  -7  -6  10        0.82        2.64      5.34 o 
  -6  -6  10       17.01       26.32      5.35 o 
  -5  -6  10       13.91       10.10      4.55 o 
  -4  -6  10        4.52        8.99      4.29 o 
  -3  -6  10      145.03      135.55      7.19 o 
  -2  -6  10       16.97       27.21      3.55 o 
  -1  -6  10     1999.87     1957.02     50.66 o 
   0  -6  10      531.17      525.93     10.63 o 
   1  -6  10       50.62       47.63      5.27 o 
   2  -6  10      395.35      394.61      9.92 o 
   3  -6  10        6.00        6.17      4.55 o 
   4  -6  10       58.28       59.19      5.88 o 
   5  -6  10        7.35        7.60      4.77 o 
   6  -6  10        2.16       -0.40      5.09 o 
   7  -6  10       32.53       39.04      5.99 o 
  -7  -5  10       14.54       15.21      5.14 o 
  -6  -5  10       12.86       18.49      4.74 o 
  -5  -5  10       18.46       21.66      4.55 o 
  -4  -5  10        0.08       -0.19      2.18 o 
  -3  -5  10      296.92      243.58     16.54 o 
  -2  -5  10       25.41       38.43      9.60 o 
  -1  -5  10      231.33      245.10      8.07 o 
   0  -5  10     1563.67     1562.26     16.67 o 
   1  -5  10      273.50      259.04      7.75 o 
   2  -5  10       11.90       23.60      4.36 o 
   3  -5  10        0.02        0.79      4.22 o 
   4  -5  10      370.24      337.32      9.41 o 
   5  -5  10       18.74       17.15      5.24 o 
   6  -5  10       83.74       98.62      6.77 o 
   7  -5  10        0.58       -0.27      5.32 o 
   8  -5  10       24.68       26.30      6.22 o 
  -7  -4  10        9.84       13.33      4.17 o 
  -6  -4  10        6.17       -4.34      6.20 o 
  -5  -4  10      237.80      217.86      5.20 o 
  -4  -4  10        5.07        4.32      2.09 o 
  -3  -4  10      398.56      367.62      5.92 o 
  -2  -4  10       68.35       82.62     10.92 o 
  -1  -4  10      676.26      603.23     10.88 o 
   0  -4  10      565.41      580.82     10.53 o 
   1  -4  10      470.61      420.22      8.94 o 
   2  -4  10       38.17       30.69      4.22 o 
   3  -4  10        8.03        3.51      3.90 o 
   4  -4  10        0.12        0.32      4.06 o 
   5  -4  10       12.29       15.62      5.17 o 
   6  -4  10       15.04       11.61      4.95 o 
   7  -4  10       52.42       50.08      4.02 o 
   8  -4  10        1.57        2.98      2.85 o 
  -8  -3  10       30.22       30.71      5.24 o 
  -7  -3  10        0.64       -0.67      4.41 o 
  -6  -3  10        2.92        5.57      2.60 o 
  -5  -3  10       24.79       19.88      2.41 o 
  -4  -3  10        8.81        5.35      2.11 o 
  -3  -3  10       38.21       34.39      1.95 o 
  -2  -3  10       65.87       57.34      4.44 o 
  -1  -3  10      852.23      789.16     11.85 o 
   0  -3  10      663.23      633.71     10.64 o 
   1  -3  10       50.90       45.00      4.42 o 
   2  -3  10      532.93      513.23      9.76 o 
   3  -3  10        0.02       -0.43      1.77 o 
   4  -3  10      517.25      522.32      6.62 o 
   5  -3  10       62.75       63.15      4.50 o 
   6  -3  10      203.84      204.24      5.43 o 
   7  -3  10       20.60       21.32      3.05 o 
   8  -3  10        0.22       -0.67      3.25 o 
   9  -3  10        1.39       -2.13      3.63 o 
  -8  -2  10       16.54       32.06      5.53 o 
  -7  -2  10       35.22       29.73      4.20 o 
  -6  -2  10       10.37       12.53      3.38 o 
  -5  -2  10      117.14      124.66     11.13 o 
  -4  -2  10        1.03       -1.05      2.00 o 
  -3  -2  10       48.28       40.44      5.65 o 
  -2  -2  10       19.93       25.90      2.07 o 
  -1  -2  10        7.91        5.30      3.31 o 
   0  -2  10      670.40      661.01     10.56 o 
   1  -2  10        0.84        3.55      1.45 o 
   2  -2  10      375.99      447.99      5.20 o 
   3  -2  10       43.32       34.83      2.44 o 
   4  -2  10      375.72      341.75      5.58 o 
   5  -2  10       19.78        8.97      3.06 o 
   6  -2  10       26.01       25.55      3.25 o 
   7  -2  10       62.84       57.90      3.13 o 
   8  -2  10        2.54       -1.65      3.19 o 
   9  -2  10        5.76        4.05      3.54 o 
  -8  -1  10       10.30       14.48      4.91 o 
  -7  -1  10       15.94       20.47      4.25 o 
  -6  -1  10        5.79        5.51      3.29 o 
  -5  -1  10      183.66      157.91      6.09 o 
  -4  -1  10        1.02        0.19      1.63 o 
  -3  -1  10      164.48      148.24      2.69 o 
  -2  -1  10       10.58       13.02      1.47 o 
  -1  -1  10      137.65      119.10      5.53 o 
   0  -1  10      198.57      212.31      6.40 o 
   1  -1  10      283.95      276.75      7.39 o 
   2  -1  10      676.85      669.20      7.36 o 
   3  -1  10        0.01        0.15      1.13 o 
   4  -1  10      455.34      490.18      6.16 o 
   5  -1  10      184.83      166.07      4.42 o 
   6  -1  10      141.60      117.24      5.84 o 
   7  -1  10      213.45      211.43      7.84 o 
   8  -1  10        0.07       -1.47      3.11 o 
   9  -1  10        9.16        8.21      3.53 o 
  -8   0  10       25.76       41.19      5.46 o 
  -7   0  10       26.36       26.50      3.83 o 
  -6   0  10       47.23       64.50      4.07 o 
  -5   0  10       83.31       80.06      4.38 o 
  -4   0  10        0.00        2.16      2.04 o 
  -3   0  10      488.19      454.69      6.15 o 
  -2   0  10       30.93       35.13      1.94 o 
  -1   0  10        0.68       -0.46      1.85 o 
   0   0  10      418.36      426.00      8.73 o 
   1   0  10        7.53        7.04      3.16 o 
   2   0  10      487.85      494.64      5.72 o 
   3   0  10       80.04       70.96      2.02 o 
   4   0  10        0.63        1.63      1.38 o 
   5   0  10       41.12       29.18      2.83 o 
   6   0  10      272.67      280.23      5.65 o 
   7   0  10       10.81        1.22      4.09 o 
   8   0  10        0.64       -0.07      3.44 o 
   9   0  10       17.92       15.47      3.91 o 
  -8   1  10        5.70       23.99      5.07 o 
  -7   1  10        1.94       21.55      3.65 o 
  -6   1  10        0.03        3.90      3.59 o 
  -5   1  10      181.34      191.16      6.84 o 
  -4   1  10       51.20       44.19      3.42 o 
  -3   1  10        2.13        1.64      1.57 o 
  -2   1  10       74.35       88.28      2.54 o 
  -1   1  10      112.15      115.42      3.46 o 
   0   1  10      158.35      116.74      5.59 o 
   1   1  10       23.98       24.01      3.82 o 
   2   1  10        3.60       21.80      3.86 o 
   3   1  10      220.14      208.88      3.97 o 
   4   1  10      330.15      344.84     11.12 o 
   5   1  10      375.67      355.73      5.75 o 
   6   1  10       12.18       18.59      2.96 o 
   7   1  10      198.26      192.01      7.69 o 
   8   1  10        0.00        0.82      3.33 o 
   9   1  10        0.93       -6.35      7.56 o 
  -7   2  10      250.92      278.54      9.32 o 
  -6   2  10       25.64       51.44      4.70 o 
  -5   2  10        5.51        1.63      2.95 o 
  -4   2  10       38.31       38.58      2.99 o 
  -3   2  10       38.74       25.12      3.58 o 
  -2   2  10       82.31       69.29      2.41 o 
  -1   2  10       19.73       16.49      2.42 o 
   0   2  10       95.98       72.00      4.98 o 
   1   2  10        1.07       -2.50      3.21 o 
   2   2  10     1577.66     1729.94     10.45 o 
   3   2  10        5.52        8.41      1.66 o 
   4   2  10      219.40      222.02      4.45 o 
   5   2  10      281.23      273.32      7.01 o 
   6   2  10      183.60      178.82      6.82 o 
   7   2  10      876.39      825.37     13.84 o 
   8   2  10        2.96        7.94      3.59 o 
   9   2  10        2.46       -1.48      4.61 o 
  -7   3  10       10.84       19.04      3.93 o 
  -6   3  10       20.23       19.44      3.28 o 
  -5   3  10      265.67      257.99      8.02 o 
  -4   3  10        0.12       -0.10      2.27 o 
  -3   3  10      489.48      472.19      6.83 o 
  -2   3  10        0.08       -2.73      2.73 o 
  -1   3  10       45.39       40.53      3.75 o 
   0   3  10      998.84     1006.23     13.70 o 
   1   3  10        3.36        0.99      3.66 o 
   2   3  10      861.07      933.85     14.22 o 
   3   3  10      622.06      553.59      8.69 o 
   4   3  10        0.71        0.04      1.43 o 
   5   3  10        0.04        0.65      2.15 o 
   6   3  10      452.11      442.80      9.97 o 
   7   3  10       65.35       63.31      5.69 o 
   8   3  10       26.38       41.48      3.99 o 
   9   3  10       26.94       21.56      4.28 o 
  -7   4  10        1.01       11.32      4.49 o 
  -6   4  10        6.34       11.73      3.74 o 
  -5   4  10       30.86       22.88      3.03 o 
  -4   4  10       19.11       12.59      2.49 o 
  -3   4  10      397.33      377.41      6.32 o 
  -2   4  10        0.25       -2.02      2.02 o 
  -1   4  10       49.47       53.96      4.82 o 
   0   4  10        3.56        2.34      3.94 o 
   1   4  10       60.10       86.18      3.62 o 
   2   4  10      536.42      631.56      7.15 o 
   3   4  10      113.07       85.45      3.36 o 
   4   4  10        2.89        8.00      2.27 o 
   5   4  10       82.09       79.21      3.15 o 
   6   4  10       36.95       44.42      5.15 o 
   7   4  10      325.96      335.42      9.50 o 
   8   4  10        2.28        6.45      3.50 o 
   9   4  10       45.40       39.16      9.48 o 
  -7   5  10       21.54       29.14      4.38 o 
  -6   5  10        2.75        4.28      3.85 o 
  -5   5  10       18.99       20.38      4.86 o 
  -4   5  10       18.67       17.47      2.76 o 
  -3   5  10       86.68       74.08      7.58 o 
  -2   5  10        8.73        1.17      4.67 o 
  -1   5  10      126.50      115.19      5.96 o 
   1   5  10       24.29       29.91      6.20 o 
   2   5  10     1577.15     1723.55     11.86 o 
   3   5  10        6.65       14.13      2.41 o 
   4   5  10      181.90      181.65      3.46 o 
   5   5  10      323.56      322.87      7.98 o 
   6   5  10       21.77       21.63      4.87 o 
   7   5  10      389.97      367.76     10.00 o 
   8   5  10       17.65       27.12      3.82 o 
   9   5  10        0.57        0.77      3.71 o 
  -6   6  10        0.16       -3.18      3.18 o 
  -5   6  10       46.41       42.37      2.94 o 
  -4   6  10        0.91       -2.51      2.51 o 
  -3   6  10      167.87      160.97      5.33 o 
  -2   6  10       93.97       86.90      3.61 o 
  -1   6  10       22.29       12.87      4.55 o 
   0   6  10      150.62      163.61      6.81 o 
   1   6  10        4.29        4.10      3.94 o 
   2   6  10       97.85      111.34      5.62 o 
   3   6  10      225.71      218.14      4.85 o 
   4   6  10        8.04        3.62      2.21 o 
   5   6  10      263.90      248.26      5.27 o 
   6   6  10      205.59      197.63      5.13 o 
   7   6  10      254.26      256.05      8.77 o 
   8   6  10       22.37       34.04      5.12 o 
   9   6  10       44.25       42.63      4.14 o 
  -6   7  10        1.77        2.33      3.88 o 
  -5   7  10       21.42       15.00      5.93 o 
  -4   7  10       41.20       41.57      3.15 o 
  -3   7  10       10.00        7.38      2.23 o 
  -2   7  10      100.88      125.20     12.06 o 
  -1   7  10       80.59       76.19     10.94 o 
   0   7  10        7.51        9.36      4.61 o 
   1   7  10       52.44       45.44      4.88 o 
   2   7  10       62.33       48.10      4.84 o 
   3   7  10       85.22       65.62      4.91 o 
   4   7  10       25.07       31.11      5.51 o 
   5   7  10        0.39       -0.98      2.78 o 
   6   7  10       31.97       43.82      4.94 o 
   7   7  10        4.00        4.01      2.72 o 
   8   7  10        6.92        9.47      4.75 o 
   9   7  10        1.82        3.05      4.63 o 
  -5   8  10       21.78       16.31      6.80 o 
  -4   8  10       25.02       22.49      6.03 o 
  -3   8  10        7.46        7.36      3.56 o 
  -2   8  10        0.06        2.77      3.47 o 
  -1   8  10        4.44        6.59      3.51 o 
   0   8  10      124.32      138.76      6.94 o 
   1   8  10       18.13       11.76      4.62 o 
   2   8  10      412.86      385.52      9.67 o 
   3   8  10      395.26      383.88      9.69 o 
   4   8  10        1.15        2.47      2.73 o 
   5   8  10      324.46      286.51      6.11 o 
   6   8  10        0.05        0.02      3.33 o 
   7   8  10        2.77        5.40      2.80 o 
   8   8  10        1.92        7.94      4.67 o 
  -4   9  10       22.04       29.72      4.74 o 
  -3   9  10        5.62        8.04      3.81 o 
  -2   9  10      206.44      209.89      9.60 o 
  -1   9  10        0.53        0.32      4.94 o 
   0   9  10       19.20       17.03      5.18 o 
   1   9  10        1.80       -0.17      4.52 o 
   2   9  10        3.19        7.12      4.33 o 
   3   9  10       75.11       64.19      5.67 o 
   4   9  10        5.41        4.42      2.68 o 
   5   9  10        3.22        0.62      2.63 o 
   6   9  10        6.54        2.76      3.32 o 
   7   9  10        7.86        3.28      3.87 o 
   8   9  10        2.27        3.80      6.21 o 
  -4  10  10       14.15       21.98      3.33 o 
  -3  10  10        1.59        1.84      4.08 o 
  -2  10  10        0.56       -2.75      3.56 o 
  -1  10  10       19.89       14.14      5.47 o 
   0  10  10        1.88       -4.78      4.78 o 
   1  10  10       34.34       34.30      5.43 o 
   2  10  10       83.36       81.56      6.38 o 
   3  10  10        8.04        8.72      4.94 o 
   4  10  10        4.27        7.54      2.80 o 
   5  10  10       14.04       16.19      3.00 o 
   6  10  10        3.08        4.49      3.85 o 
   7  10  10       12.05        5.86      3.14 o 
  -2  11  10       30.76       30.03      3.32 o 
  -1  11  10        1.85        2.47      5.15 o 
   0  11  10       81.77       88.69      7.40 o 
   1  11  10        0.10       -2.04      4.56 o 
   2  11  10       23.37       20.28      5.59 o 
   3  11  10       52.83       45.84      6.24 o 
   4  11  10        1.10        4.48      4.77 o 
   5  11  10       53.50       68.46      6.44 o 
   6  11  10        4.20       13.20      4.08 o 
  -1  12  10        0.06        2.22      3.28 o 
   0  12  10       52.63       60.00      6.25 o 
   1  12  10       18.39       14.75      5.54 o 
   2  12  10        4.96       13.97      5.66 o 
   3  12  10       10.51        8.55      5.01 o 
   4  12  10        0.17        4.22      4.93 o 
   5  12  10        7.18       16.19      4.55 o 
  -3 -10  11        4.32       11.30      5.41 o 
  -2 -10  11       73.83       67.73      6.98 o 
  -1 -10  11       12.62       11.22      6.38 o 
   0 -10  11       67.28       68.08      6.80 o 
   1 -10  11       20.40       33.60      4.72 o 
   2 -10  11        1.47        8.45      5.98 o 
   3 -10  11       82.94      103.29      8.44 o 
  -4  -9  11       97.13       80.05      7.24 o 
  -3  -9  11       16.67       16.12      6.89 o 
  -2  -9  11       64.46       59.65      6.92 o 
  -1  -9  11       42.92       34.45      6.05 o 
   0  -9  11        9.36       12.29      3.65 o 
   1  -9  11       35.46       44.11      8.77 o 
   2  -9  11       34.46       48.03      5.92 o 
   3  -9  11        7.20        8.05      5.77 o 
   4  -9  11        0.73        7.13      6.32 o 
  -5  -8  11       13.76       30.08      6.42 o 
  -4  -8  11       21.59       18.25      5.61 o 
  -3  -8  11       56.31       56.71      6.85 o 
  -2  -8  11       79.96       80.79      7.67 o 
  -1  -8  11       49.04       42.94      6.72 o 
   0  -8  11      165.99      162.85      8.89 o 
   1  -8  11       25.51       23.98      5.03 o 
   2  -8  11       86.31       92.75      6.77 o 
   3  -8  11      156.99      175.81      8.55 o 
   4  -8  11        1.77        4.93      5.62 o 
   5  -8  11       20.68       27.22      6.37 o 
  -6  -7  11        4.95        6.68      5.86 o 
  -5  -7  11       34.73       45.03      6.75 o 
  -4  -7  11       36.63       44.20      5.65 o 
  -3  -7  11        0.02       -1.33      6.02 o 
  -2  -7  11      344.15      362.12     10.96 o 
  -1  -7  11       51.36       56.79      4.28 o 
   0  -7  11      335.22      319.53      9.19 o 
   1  -7  11       54.80       60.22      5.80 o 
   2  -7  11        9.11        5.53      4.81 o 
   3  -7  11       96.90      103.35      7.12 o 
   4  -7  11        2.82        5.37      5.52 o 
   5  -7  11       47.28       54.13      6.68 o 
   6  -7  11       14.20       16.72      5.53 o 
  -6  -6  11       19.58       10.12      5.52 o 
  -5  -6  11       10.50        7.38      4.72 o 
  -4  -6  11       91.98       80.15      6.43 o 
  -3  -6  11       34.07       31.57      5.72 o 
  -2  -6  11      182.24      165.59      7.98 o 
  -1  -6  11      416.96      455.64     10.69 o 
   0  -6  11       50.58       49.37      5.33 o 
   1  -6  11      317.42      340.41      9.44 o 
   2  -6  11      137.83      125.28      7.07 o 
   3  -6  11      137.30      135.46      7.24 o 
   4  -6  11        5.17        4.60      5.17 o 
   5  -6  11       92.24       97.68      7.14 o 
   6  -6  11       12.86       10.28      5.28 o 
   7  -6  11        1.88       -0.67      5.15 o 
  -7  -5  11        3.33        3.86      4.62 o 
  -6  -5  11       51.98       44.13      5.61 o 
  -5  -5  11        1.27        2.26      4.34 o 
  -4  -5  11      143.02      115.58      7.01 o 
  -3  -5  11        5.07        2.18      4.50 o 
  -2  -5  11       18.30       27.34      7.49 o 
  -1  -5  11      457.90      474.10     10.67 o 
   0  -5  11      680.43      669.77     12.23 o 
   1  -5  11       13.93       18.41      4.46 o 
   2  -5  11       16.79       19.64      4.61 o 
   3  -5  11      343.10      368.59      9.83 o 
   4  -5  11        1.70        3.21      4.94 o 
   5  -5  11       40.58       54.08      5.81 o 
   6  -5  11       26.64       31.87      5.91 o 
   7  -5  11        4.53        6.71      5.56 o 
  -7  -4  11       59.25       68.17      4.87 o 
  -6  -4  11        1.09       -0.05      2.89 o 
  -5  -4  11        9.46       15.57      2.68 o 
  -4  -4  11        0.97       -0.83      2.31 o 
  -3  -4  11        0.83       19.85     10.62 o 
  -2  -4  11     1234.15     1153.27     15.18 o 
  -1  -4  11      186.13      186.54      7.37 o 
   0  -4  11      738.74      697.79     12.36 o 
   1  -4  11      194.72      225.21      7.52 o 
   2  -4  11        6.79        6.35      3.86 o 
   3  -4  11        1.26       -0.91      4.52 o 
   4  -4  11        9.23        6.25      4.10 o 
   5  -4  11       30.14       28.05      5.27 o 
   6  -4  11       49.91       50.22      6.29 o 
   7  -4  11        3.41        1.37      3.29 o 
   8  -4  11        1.93        3.40      3.83 o 
  -7  -3  11        7.27       -1.96      4.50 o 
  -6  -3  11        3.58       11.33      3.78 o 
  -5  -3  11        2.03        2.62      2.49 o 
  -4  -3  11       59.98       32.99     28.70 o 
  -3  -3  11        1.49        6.51      1.77 o 
  -2  -3  11        6.45        9.41      3.61 o 
  -1  -3  11      851.51      911.17     13.49 o 
   0  -3  11       76.66       58.87      5.37 o 
   1  -3  11      180.90      191.82      7.08 o 
   2  -3  11       69.03       69.29      5.20 o 
   3  -3  11       15.45       17.89      3.91 o 
   4  -3  11        4.81        4.30      4.35 o 
   5  -3  11      592.50      578.99     21.47 o 
   6  -3  11       78.25       62.12      3.84 o 
   7  -3  11        7.27        4.17      2.76 o 
   8  -3  11       24.49       30.71      3.67 o 
  -7  -2  11       10.82        4.74      4.46 o 
  -6  -2  11       51.02       46.38      3.64 o 
  -5  -2  11       17.08       17.30      3.84 o 
  -4  -2  11      172.06      143.34      4.11 o 
  -3  -2  11       12.27       12.02      1.66 o 
  -2  -2  11       51.21       38.33      4.60 o 
  -1  -2  11      161.67      176.84      6.49 o 
   0  -2  11      282.14      278.23      7.92 o 
   1  -2  11       16.31       12.55      1.74 o 
   2  -2  11       28.19       28.31      2.91 o 
   3  -2  11      153.56      180.76      3.99 o 
   4  -2  11        2.15        1.58      2.51 o 
   5  -2  11        2.16        3.45      2.96 o 
   6  -2  11      187.39      177.84      5.14 o 
   7  -2  11        0.00       -0.94      2.88 o 
   8  -2  11        1.93       -1.65      3.12 o 
   9  -2  11        0.77       -1.10      3.46 o 
  -7  -1  11       32.40       43.49      4.40 o 
  -6  -1  11       77.03       62.56      4.08 o 
  -5  -1  11        0.22       -2.87      2.87 o 
  -4  -1  11       19.15       12.11      1.88 o 
  -3  -1  11        6.35        7.79      1.48 o 
  -2  -1  11       80.89       74.75      4.63 o 
  -1  -1  11       35.89       34.48      4.19 o 
   0  -1  11      204.89      206.58      6.88 o 
   1  -1  11     1154.01     1259.19     15.03 o 
   2  -1  11       95.83       82.33      2.96 o 
   3  -1  11       61.92       76.35      2.96 o 
   4  -1  11      122.20      122.00      3.80 o 
   5  -1  11      835.71      857.49      8.90 o 
   6  -1  11       10.45       11.51      5.44 o 
   7  -1  11       23.94       23.08      4.52 o 
   8  -1  11        0.05        0.01      3.18 o 
   9  -1  11        5.46        8.31      5.69 o 
  -7   0  11        2.46        4.10      4.27 o 
  -6   0  11       68.65       71.52      4.39 o 
  -5   0  11       49.51       53.12      3.79 o 
  -4   0  11       92.55       90.62      3.82 o 
  -3   0  11       76.50       82.23      3.56 o 
  -2   0  11       81.21       81.23      2.57 o 
  -1   0  11       85.43       93.41      5.54 o 
   0   0  11        0.18        6.64      3.85 o 
   1   0  11       79.61       87.77      5.34 o 
   2   0  11       41.35       33.16      2.44 o 
   3   0  11      155.74      170.04      3.96 o 
   4   0  11        0.03       -0.76      2.22 o 
   5   0  11       34.80       37.39      3.15 o 
   6   0  11      653.55      638.69     17.70 o 
   7   0  11        0.17       -2.84      4.06 o 
   8   0  11       57.71       60.89      6.34 o 
   9   0  11        1.54        1.99      3.34 o 
  -7   1  11        0.65       -2.96      3.82 o 
  -6   1  11       30.29       38.22      3.96 o 
  -5   1  11       31.08       33.23      3.17 o 
  -4   1  11       17.87       14.31      2.22 o 
  -3   1  11        3.95        3.27      2.52 o 
  -2   1  11       20.52       17.55      1.64 o 
  -1   1  11       15.40       21.36      2.48 o 
   0   1  11       95.42       98.49      5.86 o 
   1   1  11     2276.50     2316.10     20.38 o 
   2   1  11        4.11        3.22      3.72 o 
   3   1  11      761.70      824.87      7.96 o 
   4   1  11       20.12       15.02      2.46 o 
   5   1  11       79.00       79.30      5.90 o 
   6   1  11      564.17      575.00      7.82 o 
   7   1  11        0.64        1.89      4.02 o 
   8   1  11       81.15       74.55      4.67 o 
   9   1  11        5.01        4.20      3.59 o 
  -7   2  11       36.83       62.03      4.45 o 
  -6   2  11      316.17      323.17      9.96 o 
  -5   2  11        1.53       -2.94      2.94 o 
  -4   2  11      240.20      241.65      5.55 o 
  -3   2  11        0.04       -2.90      3.95 o 
  -2   2  11        7.23        8.26      1.71 o 
  -1   2  11       55.19       57.23      3.14 o 
   0   2  11        0.03       -1.55      4.29 o 
   1   2  11      946.55      974.56     13.86 o 
   2   2  11        9.83       19.03      2.68 o 
   3   2  11      435.49      451.25      4.72 o 
   4   2  11      327.02      298.36      5.39 o 
   5   2  11      220.34      230.86      6.41 o 
   6   2  11       31.29       37.20      5.02 o 
   7   2  11       52.88       61.68      6.12 o 
   8   2  11      184.42      167.59      8.07 o 
   9   2  11        0.59       -1.11      3.41 o 
  -7   3  11        4.62        8.53      4.25 o 
  -6   3  11       19.36       17.42      3.54 o 
  -5   3  11        0.03        4.00      2.56 o 
  -4   3  11        0.05       -3.45      3.45 o 
  -3   3  11       27.87       30.42      2.90 o 
  -2   3  11        0.25       -1.67      1.67 o 
  -1   3  11        0.04        1.34      2.56 o 
   0   3  11       67.84       77.77      5.54 o 
   1   3  11      368.33      391.08      9.39 o 
   2   3  11       20.22       28.39      2.89 o 
   3   3  11     1321.59     1430.64     17.12 o 
   4   3  11        3.88        4.62      1.61 o 
   5   3  11       64.23       55.69      3.40 o 
   6   3  11      678.97      683.35     12.17 o 
   7   3  11       23.18       26.24      5.36 o 
   8   3  11      120.80      118.04      7.32 o 
   9   3  11        6.62       12.42      4.10 o 
  -7   4  11        0.00       -4.84      4.84 o 
  -6   4  11       16.60       12.73      2.95 o 
  -5   4  11        2.01       -1.44      2.72 o 
  -4   4  11      109.49      107.16      4.00 o 
  -3   4  11       10.82        8.99      2.15 o 
  -2   4  11       35.74       35.11      2.81 o 
  -1   4  11       97.11       72.03      5.20 o 
   0   4  11        5.70        8.86      4.32 o 
   1   4  11      935.53      991.79      9.50 o 
   2   4  11        0.98       -1.52      2.53 o 
   3   4  11      370.07      427.71     16.09 o 
   4   4  11       15.94       17.39      1.94 o 
   5   4  11       14.25       18.78      4.00 o 
   6   4  11      850.39      914.92     14.00 o 
   7   4  11       14.58       21.76      4.98 o 
   8   4  11        0.01        0.36      4.54 o 
   9   4  11       33.94       53.04      4.79 o 
  -6   5  11       29.48       26.41      3.37 o 
  -5   5  11        5.57        1.08      2.92 o 
  -4   5  11      140.88      131.68      4.57 o 
  -3   5  11      106.76      112.93      4.08 o 
  -2   5  11       10.75        9.71      2.56 o 
  -1   5  11     1167.21     1152.74     14.33 o 
   1   5  11        7.07        4.02      2.84 o 
   2   5  11       70.67       60.36      4.80 o 
   3   5  11      112.77      111.74      3.93 o 
   4   5  11      429.51      411.61      5.11 o 
   5   5  11      150.26      163.58      5.57 o 
   6   5  11      236.56      244.35      8.30 o 
   7   5  11        0.11       11.13      5.05 o 
   8   5  11       69.94       63.45      4.48 o 
   9   5  11       13.07       13.08      3.97 o 
  -6   6  11        1.69       -3.68      3.68 o 
  -5   6  11        0.04       -3.07      3.07 o 
  -4   6  11       24.70       20.08      2.68 o 
  -3   6  11       79.47       81.92      3.46 o 
  -2   6  11       52.08       60.86      5.30 o 
  -1   6  11       70.73       65.47      5.80 o 
   0   6  11        8.49       10.07      4.53 o 
   1   6  11       10.37       12.87      4.38 o 
   2   6  11        3.68        1.52      3.76 o 
   3   6  11       46.69       47.19      3.16 o 
   4   6  11       36.56       28.91      2.98 o 
   5   6  11      112.72      114.86      4.27 o 
   6   6  11      201.19      219.52      5.42 o 
   7   6  11       16.86       20.80      5.35 o 
   8   6  11       19.26       16.55      3.81 o 
   9   6  11        9.12       15.91      3.84 o 
  -5   7  11        0.25       -3.31      3.31 o 
  -4   7  11      129.41      125.71      4.58 o 
  -3   7  11       50.64       49.97      3.01 o 
  -2   7  11       77.06       72.35      6.33 o 
  -1   7  11      174.26      185.47     13.25 o 
   0   7  11        9.19       10.66      4.90 o 
   1   7  11      109.27      101.20      6.33 o 
   2   7  11        4.24        1.13      3.88 o 
   3   7  11      114.96      103.86      5.69 o 
   4   7  11      221.64      211.52      7.77 o 
   5   7  11        0.73        2.56      3.07 o 
   6   7  11      420.20      415.22     11.52 o 
   7   7  11       27.00       29.24      5.24 o 
   8   7  11        8.19        6.41      3.22 o 
  -5   8  11       18.43       16.06      6.74 o 
  -4   8  11        9.47       12.00      6.11 o 
  -3   8  11      114.91      121.65     10.43 o 
  -2   8  11        0.98        5.41      3.75 o 
  -1   8  11      225.76      232.01      9.11 o 
   0   8  11        1.22        3.49      4.70 o 
   1   8  11       66.34       57.13      5.53 o 
   2   8  11       29.20       23.58      4.73 o 
   3   8  11       12.18       10.77      4.10 o 
   4   8  11       48.54       40.77      3.50 o 
   5   8  11       87.61       86.56      4.20 o 
   6   8  11       51.50       55.03      9.99 o 
   7   8  11        0.81        3.83      2.71 o 
   8   8  11        3.29        7.83      4.43 o 
  -4   9  11        4.05        5.68      4.30 o 
  -3   9  11       17.26       16.53      4.11 o 
  -2   9  11       55.65       64.08      4.71 o 
  -1   9  11       89.62      108.07      7.50 o 
   0   9  11        3.59       -0.89      4.94 o 
   1   9  11        5.59        1.03      4.67 o 
   2   9  11        7.14        6.49      4.43 o 
   3   9  11       11.22       11.16      4.35 o 
   4   9  11        2.52        5.96      2.82 o 
   5   9  11       11.36       10.12      2.73 o 
   6   9  11       17.14       16.81      2.94 o 
   7   9  11        0.62        2.25      2.96 o 
  -3  10  11       29.12       23.12      4.26 o 
  -2  10  11        8.28        7.74      4.00 o 
  -1  10  11      130.16      135.37      8.42 o 
   0  10  11        0.18       -4.57      5.54 o 
   1  10  11       87.00       85.30      6.70 o 
   2  10  11      115.63      116.06      7.10 o 
   3  10  11        6.32        6.91      5.01 o 
   4  10  11       49.98       53.25      3.90 o 
   5  10  11        0.16       -1.55      3.02 o 
   6  10  11       35.34       34.29      3.41 o 
   7  10  11       14.04       14.94      3.64 o 
  -2  11  11        1.51        4.93      6.20 o 
  -1  11  11       64.75       66.27      7.41 o 
   0  11  11        1.86       -6.34      6.34 o 
   1  11  11        3.64       -2.51      5.18 o 
   2  11  11        7.06        5.93      4.88 o 
   3  11  11        0.00        0.52      4.42 o 
   4  11  11        0.04        1.03      3.06 o 
   5  11  11        0.51        4.92      3.17 o 
   6  11  11        7.30       18.23      4.82 o 
   0  12  11        1.82        7.83      3.38 o 
   1  12  11       21.05       30.20      6.27 o 
   2  12  11        3.70        3.67      4.73 o 
   3  12  11        0.02        0.14      5.51 o 
   4  12  11       38.31       48.94      6.86 o 
  -1 -10  12        0.09       -3.89      6.13 o 
   0 -10  12        1.21        4.93      5.85 o 
   1 -10  12       21.79       26.98      4.34 o 
  -3  -9  12       31.88       31.01      7.16 o 
  -2  -9  12        0.00        3.99      6.20 o 
  -1  -9  12        5.98        6.81      6.06 o 
   0  -9  12       15.01       13.96      3.78 o 
   1  -9  12       15.56       15.61      3.79 o 
   2  -9  12       26.92       38.05      6.02 o 
   3  -9  12        5.75        2.36      5.26 o 
   4  -9  12      149.89      161.21      9.85 o 
  -4  -8  12       13.64       12.71      5.63 o 
  -3  -8  12      122.23      118.36      8.35 o 
  -2  -8  12        0.06        0.30      6.09 o 
  -1  -8  12       99.68       88.58      7.26 o 
   0  -8  12        0.52        2.30      9.65 o 
   1  -8  12        0.63        3.24      4.85 o 
   2  -8  12        0.89        3.24      4.79 o 
   3  -8  12        0.03        7.14      5.92 o 
   4  -8  12        0.72        3.93      5.56 o 
   5  -8  12        0.23        4.02      5.53 o 
  -5  -7  12       30.64       29.47      6.73 o 
  -4  -7  12        4.11        6.94      5.06 o 
  -3  -7  12        3.87        7.77      5.93 o 
  -2  -7  12        1.08        3.15      6.21 o 
  -1  -7  12        3.78        1.27      3.57 o 
   0  -7  12       92.51       95.31      6.46 o 
   1  -7  12        0.02        2.21      4.45 o 
   2  -7  12       13.09       12.45      5.20 o 
   3  -7  12        0.75        7.88      5.38 o 
   4  -7  12       30.62       42.29      6.41 o 
   5  -7  12        0.08        0.00      5.83 o 
   6  -7  12       42.12       53.51      7.03 o 
  -6  -6  12       15.78       17.73      5.80 o 
  -5  -6  12       28.24       22.96      5.14 o 
  -4  -6  12       25.56       20.78      5.62 o 
  -3  -6  12      113.65      114.18      7.73 o 
  -2  -6  12        1.36       -0.41      5.10 o 
  -1  -6  12      112.85      115.26      6.74 o 
   0  -6  12      147.27      150.37      7.58 o 
   1  -6  12      139.37      138.46      7.05 o 
   2  -6  12      139.52      143.86      7.28 o 
   3  -6  12        3.84        2.19      4.65 o 
   4  -6  12      162.36      163.95      8.14 o 
   5  -6  12        0.07        0.14      5.11 o 
   6  -6  12       11.40       10.07      5.59 o 
  -6  -5  12       40.01       48.55      5.92 o 
  -5  -5  12        4.10       -0.92      4.81 o 
  -4  -5  12        7.42        2.33      5.08 o 
  -3  -5  12        0.95        2.80      4.74 o 
  -2  -5  12        0.09        1.04      3.10 o 
  -1  -5  12      215.88      210.69      8.54 o 
   0  -5  12        6.16        5.35      4.87 o 
   1  -5  12        9.84       13.21      4.98 o 
   2  -5  12        2.76        3.50      4.49 o 
   3  -5  12        0.01        0.34      4.76 o 
   4  -5  12        5.06        1.73      4.55 o 
   5  -5  12        2.01        1.51      5.44 o 
   6  -5  12       46.49       53.66      6.70 o 
   7  -5  12        7.20        7.98      5.92 o 
  -7  -4  12       24.08       23.96      5.18 o 
  -6  -4  12        2.62        0.93      4.54 o 
  -5  -4  12        8.46       -1.09     11.18 o 
  -4  -4  12        9.14       17.52      8.59 o 
  -3  -4  12       87.13       81.15      5.92 o 
  -2  -4  12        9.90       15.97      4.57 o 
  -1  -4  12      229.77      200.90      8.13 o 
   0  -4  12      119.60      135.99      6.79 o 
   1  -4  12        0.69       -1.22      4.67 o 
   2  -4  12       64.46       62.02      5.38 o 
   3  -4  12       12.64       16.96      4.34 o 
   4  -4  12        2.57        2.24      4.71 o 
   5  -4  12       23.04       16.34      5.48 o 
   6  -4  12       93.09      110.63      7.49 o 
   7  -4  12        2.03        3.85      3.53 o 
   8  -4  12        0.15        1.86      5.22 o 
  -7  -3  12        9.74       15.77      4.66 o 
  -6  -3  12        0.59       -0.11      3.88 o 
  -5  -3  12       41.51       34.27      2.66 o 
  -4  -3  12       16.79       17.90      2.39 o 
  -3  -3  12       21.31       28.03      3.35 o 
  -2  -3  12        1.75        8.48      4.34 o 
  -1  -3  12      155.77      142.60      6.72 o 
   0  -3  12       59.58       65.98      5.82 o 
   1  -3  12        0.57        3.54      4.36 o 
   2  -3  12      145.10      143.21      6.71 o 
   3  -3  12        2.58        1.23      3.89 o 
   4  -3  12        3.30        3.81      4.35 o 
   5  -3  12       28.70       26.77      5.57 o 
   6  -3  12       75.86       71.31      6.55 o 
   7  -3  12        1.08        0.27      3.01 o 
   8  -3  12       29.71       34.56      4.21 o 
  -7  -2  12        0.15       -5.04      5.04 o 
  -6  -2  12       31.61       42.16      3.99 o 
  -5  -2  12       30.35       51.43      3.51 o 
  -4  -2  12        6.24       -0.70      8.74 o 
  -3  -2  12        7.11       14.22      1.80 o 
  -2  -2  12        0.11        3.81      4.43 o 
  -1  -2  12       13.94       13.16      4.22 o 
   0  -2  12       47.41       43.26      4.96 o 
   1  -2  12        4.79        4.60      4.02 o 
   2  -2  12      186.51      193.68      7.24 o 
   3  -2  12        1.77        1.14      1.97 o 
   4  -2  12       29.71       34.24      3.42 o 
   5  -2  12       18.69       19.22      3.26 o 
   6  -2  12       65.28       78.43      4.15 o 
   7  -2  12        6.17        6.77      3.00 o 
   8  -2  12        3.73        5.19      3.16 o 
  -7  -1  12       19.82       18.19      4.66 o 
  -6  -1  12        2.75       -0.41      4.12 o 
  -5  -1  12       13.29       10.26      3.01 o 
  -4  -1  12        5.68        3.67      2.57 o 
  -3  -1  12        7.31       11.21      1.87 o 
  -2  -1  12        8.46        6.47      4.15 o 
  -1  -1  12       83.07       66.35      5.45 o 
   0  -1  12       75.01       74.73      5.38 o 
   1  -1  12       17.80       13.76      4.43 o 
   2  -1  12      488.97      506.64      6.25 o 
   3  -1  12        1.51        1.75      2.07 o 
   4  -1  12      843.27      907.53     20.25 o 
   5  -1  12      437.62      414.22     11.34 o 
   6  -1  12        2.84        3.25      4.35 o 
   7  -1  12       79.69       71.88      4.82 o 
   8  -1  12        5.36        0.62      3.33 o 
   9  -1  12        4.86        5.75      3.40 o 
  -7   0  12        0.04       -2.30      4.75 o 
  -6   0  12       26.06       22.31      3.67 o 
  -5   0  12       39.74       35.91      2.73 o 
  -4   0  12       18.52       16.21      1.96 o 
  -3   0  12      293.68      303.53      4.68 o 
  -2   0  12        1.00        2.55      1.69 o 
  -1   0  12        1.67        7.04      4.39 o 
   0   0  12        0.07        2.99      3.99 o 
   1   0  12        2.40        3.37      4.34 o 
   2   0  12     1070.31     1051.88      9.03 o 
   3   0  12       24.38       20.95      3.32 o 
   4   0  12      157.55      135.76      4.15 o 
   5   0  12      143.31      138.59      6.84 o 
   6   0  12       32.01       37.88      4.39 o 
   7   0  12        1.36        0.35      3.64 o 
   8   0  12        2.93       -2.64      4.36 o 
   9   0  12        5.68       -2.19      3.64 o 
  -7   1  12        2.95        4.39      4.22 o 
  -6   1  12        9.01        9.06      3.22 o 
  -5   1  12      109.07      101.18      3.94 o 
  -4   1  12        3.63        0.17      2.32 o 
  -3   1  12       51.92       54.56      3.60 o 
  -2   1  12        1.73        5.90      4.03 o 
  -1   1  12        0.32       -0.72      4.29 o 
   0   1  12      144.09      191.32      7.64 o 
   1   1  12      126.08      116.15      6.50 o 
   2   1  12       92.51      104.43      6.16 o 
   3   1  12       70.34       67.76      3.99 o 
   4   1  12      180.34      197.49      4.68 o 
   5   1  12        0.57       -1.72      2.79 o 
   6   1  12       31.65       37.81      3.49 o 
   7   1  12       29.06       33.64      4.98 o 
   8   1  12        1.67        1.10      4.24 o 
   9   1  12       91.24       86.11      5.11 o 
  -7   2  12       46.59       43.55      4.64 o 
  -6   2  12       18.67       18.52      3.55 o 
  -5   2  12        3.44       -0.19      3.95 o 
  -4   2  12        4.40        1.25      3.82 o 
  -3   2  12       84.19       72.52      2.97 o 
  -2   2  12        1.57        1.39      1.87 o 
  -1   2  12        1.14        0.35      4.06 o 
   0   2  12      110.28      121.93      6.84 o 
   1   2  12       35.29       30.72      5.06 o 
   2   2  12      548.09      598.57     17.18 o 
   3   2  12       47.00       47.96      2.42 o 
   4   2  12      635.51      652.01      7.87 o 
   5   2  12      218.04      204.72      5.12 o 
   6   2  12       75.03       91.40      5.52 o 
   7   2  12      236.69      245.67      8.54 o 
   8   2  12        1.28        2.66      4.51 o 
   9   2  12        0.06       -3.94      4.87 o 
  -7   3  12       14.56       19.05      3.94 o 
  -6   3  12        5.12        3.87      3.01 o 
  -5   3  12      203.69      206.65      5.57 o 
  -4   3  12        3.45        2.92      2.57 o 
  -3   3  12       78.50       77.38      3.43 o 
  -2   3  12        0.70        0.19      1.78 o 
  -1   3  12        3.23        3.91      2.65 o 
   0   3  12       10.16        7.04      4.14 o 
   1   3  12       13.00        9.12      4.45 o 
   2   3  12      980.39     1028.12      9.53 o 
   3   3  12       78.46       77.03      2.85 o 
   4   3  12       86.06      101.52      3.97 o 
   5   3  12      475.16      458.70      7.02 o 
   6   3  12        4.98       11.12      3.94 o 
   7   3  12      120.05      114.70      6.67 o 
   8   3  12        9.56       21.77      5.42 o 
   9   3  12       23.18       19.16      4.88 o 
  -6   4  12        0.22       -2.98      2.98 o 
  -5   4  12       75.12       78.31      3.74 o 
  -4   4  12        4.22       13.38      3.91 o 
  -3   4  12       32.05       26.05      2.34 o 
  -2   4  12      118.80      130.96      4.00 o 
  -1   4  12       96.55       92.24      4.96 o 
   0   4  12      649.75      611.29     12.31 o 
   1   4  12        4.16        8.08      4.43 o 
   2   4  12      148.23      181.64      9.59 o 
   3   4  12      104.79       93.10      5.29 o 
   4   4  12       32.10       39.77      2.70 o 
   5   4  12      303.84      296.44      8.43 o 
   6   4  12       32.37       34.56      5.09 o 
   7   4  12       93.26      104.90      6.44 o 
   8   4  12        9.19       10.16      4.90 o 
   9   4  12      103.81      118.36      5.74 o 
  -6   5  12        0.07       -0.30      3.38 o 
  -5   5  12       15.89        4.82      2.99 o 
  -4   5  12        0.32        3.03      2.70 o 
  -3   5  12       88.61       88.57      8.79 o 
  -2   5  12       91.94       90.31      6.43 o 
  -1   5  12      127.25      112.54      6.18 o 
   0   5  12      758.00      790.20     14.30 o 
   1   5  12        8.44        9.40      3.10 o 
   2   5  12      177.17      153.07      8.75 o 
   3   5  12       19.56       11.11      3.12 o 
   4   5  12      127.59      138.68      3.50 o 
   5   5  12        0.75       -0.09      2.68 o 
   6   5  12      100.30       93.50      6.08 o 
   7   5  12       77.69       90.17      6.32 o 
   8   5  12        0.38        5.19      4.82 o 
   9   5  12       22.77       26.48      4.25 o 
  -6   6  12        0.93       -2.13      3.83 o 
  -5   6  12       19.42       20.41      3.21 o 
  -4   6  12        0.09        2.09      2.70 o 
  -3   6  12       81.56       75.27      5.36 o 
  -2   6  12       25.19       23.94      5.63 o 
  -1   6  12       50.57       38.18      5.77 o 
   0   6  12        6.45        8.41      5.01 o 
   1   6  12        1.62        4.03      4.46 o 
   2   6  12       12.30        5.16      2.85 o 
   3   6  12        5.92        5.33      2.69 o 
   4   6  12        0.08       -2.17      2.73 o 
   5   6  12      349.39      341.00      7.53 o 
   6   6  12       78.85       80.28      6.23 o 
   7   6  12       22.91       22.34      5.30 o 
   8   6  12       10.14       19.99      4.98 o 
   9   6  12       31.31       30.63      4.13 o 
  -5   7  12       45.71       48.42      3.62 o 
  -4   7  12       86.13       99.92      4.16 o 
  -3   7  12       50.94       51.04      2.91 o 
  -2   7  12      311.35      298.17      9.62 o 
  -1   7  12        0.14        4.23      4.91 o 
   0   7  12        2.29        7.70      4.99 o 
   1   7  12       13.69       11.32      4.42 o 
   2   7  12       12.68        5.67      4.08 o 
   3   7  12       27.56       22.91      4.20 o 
   4   7  12      168.94      174.34      5.05 o 
   5   7  12      282.80      274.54      6.15 o 
   6   7  12        0.02        8.62      2.97 o 
   7   7  12        8.13        7.64      4.60 o 
   8   7  12        8.20        5.80      3.38 o 
  -4   8  12        3.96        6.76      6.21 o 
  -3   8  12       96.26      105.42      7.76 o 
  -2   8  12        1.23        3.62      3.79 o 
  -1   8  12       10.07       18.53      6.09 o 
   0   8  12        7.23       12.34      5.10 o 
   1   8  12       23.75       19.11      4.71 o 
   2   8  12       16.57       13.11      4.45 o 
   3   8  12        1.16        2.78      3.72 o 
   4   8  12        6.86        3.28      2.92 o 
   5   8  12        9.00        8.02      3.06 o 
   6   8  12        6.77       13.43      3.70 o 
   7   8  12       43.46       40.40      5.51 o 
   8   8  12        0.03        0.28      5.45 o 
  -4   9  12        5.50        7.11      4.58 o 
  -3   9  12        7.89       10.40      4.53 o 
  -2   9  12      128.91      129.07      5.81 o 
  -1   9  12        6.44       11.83      6.06 o 
   0   9  12      104.58       98.37      7.21 o 
   1   9  12        7.80        3.24      5.14 o 
   2   9  12        0.07       -4.45      4.45 o 
   3   9  12       48.47       40.55      5.24 o 
   4   9  12       20.79       16.50      3.32 o 
   5   9  12        0.00       -0.48      3.05 o 
   6   9  12       38.39       44.20      9.35 o 
   7   9  12       70.79       68.25      4.23 o 
  -3  10  12       11.31       12.54      4.47 o 
  -2  10  12       96.76       93.93      5.66 o 
  -1  10  12        4.42        6.36      5.85 o 
   0  10  12       44.36       37.38      6.45 o 
   1  10  12        1.37       -0.86      4.90 o 
   2  10  12       76.34       84.88      6.56 o 
   3  10  12       32.71       26.51      5.04 o 
   4  10  12       21.36       21.69      6.00 o 
   5  10  12        8.87        7.47      3.10 o 
   6  10  12       14.29       17.44      3.25 o 
  -1  11  12        0.64       -0.02      6.25 o 
   0  11  12       10.66        6.71      6.25 o 
   1  11  12        9.48        7.93      5.17 o 
   2  11  12        1.71        1.73      5.22 o 
   3  11  12        0.42        0.63      5.31 o 
   4  11  12        0.01       -0.28      3.32 o 
   5  11  12        7.46        7.18      3.53 o 
   1  12  12       22.23       21.95      6.31 o 
   2  12  12        3.43        1.82      5.56 o 
   3  12  12        2.23        0.95      4.61 o 
  -2  -9  13        2.62        4.63      6.04 o 
  -1  -9  13        0.85        4.49      5.95 o 
   0  -9  13        2.87        3.43      3.59 o 
   1  -9  13        6.19       13.41      5.48 o 
   2  -9  13       18.14       33.86      6.64 o 
   3  -9  13        6.08        7.74      5.93 o 
  -4  -8  13        2.99        0.96      6.61 o 
  -3  -8  13        3.15        0.16      6.44 o 
  -2  -8  13       13.37       11.87      5.88 o 
  -1  -8  13        1.39       -0.60      6.09 o 
   0  -8  13       25.21       34.12      5.34 o 
   1  -8  13       13.47       21.56      5.27 o 
   2  -8  13        0.03        1.71      5.06 o 
   3  -8  13       20.61       27.13      6.28 o 
   4  -8  13        5.24       10.04      5.71 o 
  -5  -7  13       36.25       46.61      7.44 o 
  -4  -7  13       21.84       21.57      6.59 o 
  -3  -7  13        0.22        3.55      5.91 o 
  -2  -7  13      152.23      137.78      8.62 o 
  -1  -7  13        0.44       -3.59      4.52 o 
   0  -7  13       11.81       13.68      4.99 o 
   1  -7  13        2.70        6.18      4.37 o 
   2  -7  13       19.84       14.71      5.41 o 
   3  -7  13       38.63       42.32      6.25 o 
   4  -7  13        5.67        8.45      5.12 o 
   5  -7  13        1.24       10.96      6.58 o 
  -5  -6  13        1.74        2.07      5.36 o 
  -4  -6  13       12.72       10.90      5.72 o 
  -3  -6  13        1.16       10.67      5.47 o 
  -2  -6  13       15.71        4.45      5.71 o 
  -1  -6  13        8.58       10.56      4.70 o 
   0  -6  13       26.80       26.89      5.74 o 
   1  -6  13        0.19       -1.04      4.09 o 
   2  -6  13       21.84       25.43      5.42 o 
   3  -6  13        0.57       -0.38      5.09 o 
   4  -6  13        0.35        4.21      5.35 o 
   5  -6  13        1.77        0.98      5.00 o 
   6  -6  13        1.57        5.75      5.80 o 
  -6  -5  13       22.80       22.24      5.40 o 
  -5  -5  13        5.26        2.94      4.83 o 
  -4  -5  13        4.51        3.76      5.11 o 
  -3  -5  13        3.46        1.98      5.11 o 
  -2  -5  13        3.66       -0.05      3.36 o 
  -1  -5  13        1.24       -0.62      4.90 o 
   0  -5  13       73.29       59.82      6.27 o 
   1  -5  13      144.57      142.90      7.47 o 
   2  -5  13       20.86       17.25      5.07 o 
   3  -5  13       26.23       36.77      5.50 o 
   4  -5  13        2.35        5.43      4.93 o 
   5  -5  13       33.49       56.87      6.97 o 
   6  -5  13       15.43       14.00      6.06 o 
   7  -5  13        1.00       -0.04      5.56 o 
  -5  -4  13       11.36       22.06      7.64 o 
  -4  -4  13       15.76       30.64     10.85 o 
  -3  -4  13        4.75        7.35      5.04 o 
  -2  -4  13      346.97      307.84      9.70 o 
  -1  -4  13       10.40       11.09      4.96 o 
   0  -4  13       11.23       11.13      4.80 o 
   1  -4  13       97.15       94.02      6.67 o 
   2  -4  13       48.01       41.73      5.57 o 
   3  -4  13       48.39       33.54      4.92 o 
   4  -4  13        0.39        4.36      5.18 o 
   5  -4  13       12.99        9.51      5.19 o 
   6  -4  13       17.61       20.16      5.72 o 
   7  -4  13       11.73       28.60      6.64 o 
  -6  -3  13        4.83        5.82      4.19 o 
  -5  -3  13        7.61       14.61      2.80 o 
  -4  -3  13       16.52       26.71      3.25 o 
  -3  -3  13       24.73       24.87      3.60 o 
  -2  -3  13        8.74       10.48      4.89 o 
  -1  -3  13       37.09       39.01      5.17 o 
   0  -3  13      374.23      333.90      9.76 o 
   1  -3  13      120.04      103.13      6.67 o 
   2  -3  13        3.18        3.32      4.16 o 
   3  -3  13       44.51       39.50      5.32 o 
   4  -3  13        5.50        9.52      4.94 o 
   5  -3  13        9.07       23.19      5.81 o 
   6  -3  13       10.99       10.42      5.59 o 
   7  -3  13        9.19       21.09      5.45 o 
   8  -3  13       52.54       75.61      7.00 o 
  -6  -2  13       11.07        4.34      4.47 o 
  -4  -2  13       10.38        5.85      2.33 o 
  -3  -2  13        2.97        1.10      3.84 o 
  -2  -2  13      375.14      349.35     10.24 o 
  -1  -2  13      351.99      363.28      9.99 o 
   0  -2  13       88.65       80.02      6.34 o 
   1  -2  13      909.39      945.75     14.77 o 
   2  -2  13        0.05       -1.01      4.25 o 
   3  -2  13        1.43        3.79      4.12 o 
   4  -2  13       17.01       15.80      4.71 o 
   5  -2  13      115.09      140.36      4.69 o 
   6  -2  13       73.50       69.01      4.08 o 
   7  -2  13        3.81        1.68      3.10 o 
   8  -2  13       12.47       12.11      3.32 o 
  -7  -1  13        1.45       -2.57      4.99 o 
  -6  -1  13       12.36        9.23      4.31 o 
  -5  -1  13       26.97       -3.21      3.21 o 
  -4  -1  13      135.22      121.63      9.25 o 
  -3  -1  13       13.52       21.18      6.28 o 
  -2  -1  13      152.87      154.54      7.46 o 
  -1  -1  13      168.99      158.44      7.59 o 
   0  -1  13      348.87      327.09      9.74 o 
   1  -1  13      500.06      462.70     10.88 o 
   2  -1  13       24.39       23.46      2.48 o 
   3  -1  13        0.03        0.47      2.21 o 
   4  -1  13       28.30       26.24      3.04 o 
   5  -1  13      846.63      820.04     12.96 o 
   6  -1  13        6.43        8.19      4.52 o 
   7  -1  13       33.02       40.88      9.61 o 
   8  -1  13        1.52       -3.72      3.72 o 
  -7   0  13        3.62        2.98      5.19 o 
  -6   0  13       29.82       24.37      3.76 o 
  -5   0  13        2.92       -3.41      3.50 o 
  -4   0  13       69.50       72.02     12.33 o 
  -3   0  13       17.97       21.02      3.86 o 
  -2   0  13        3.79        1.95      2.69 o 
  -1   0  13      119.67      118.19      7.19 o 
   0   0  13      317.99      299.65      9.59 o 
   1   0  13       12.21       20.56      5.25 o 
   2   0  13        0.07        2.03      3.17 o 
   3   0  13      273.16      278.22      8.59 o 
   4   0  13       11.92        8.10      2.87 o 
   5   0  13       45.83       50.55      3.73 o 
   6   0  13      138.00      121.25      4.58 o 
   7   0  13        0.56       -2.33      3.71 o 
   8   0  13       29.45       23.84      4.87 o 
   9   0  13        1.10       -2.70      3.69 o 
  -6   1  13       11.80       18.68      3.35 o 
  -5   1  13        1.13       -2.74      4.92 o 
  -4   1  13       35.82       37.67      2.63 o 
  -3   1  13       34.78       32.13      2.60 o 
  -2   1  13       62.62       64.25      3.64 o 
  -1   1  13      308.72      316.37      9.79 o 
   0   1  13      155.49      163.67      7.96 o 
   1   1  13     2066.95     2063.73     21.80 o 
   2   1  13        0.26        0.36      4.26 o 
   3   1  13      710.23      728.36      8.25 o 
   4   1  13      122.81      116.51     12.78 o 
   5   1  13       16.54       12.48      3.23 o 
   6   1  13       55.38       57.77      4.09 o 
   7   1  13       17.94       23.25      4.23 o 
   8   1  13       24.39       19.58      4.59 o 
   9   1  13        2.55        5.05      4.47 o 
  -6   2  13       38.54       31.12      7.53 o 
  -5   2  13        4.25       -4.64      5.22 o 
  -4   2  13      705.21      660.58      8.96 o 
  -3   2  13       34.79       36.82      3.14 o 
  -2   2  13       42.45       35.92      5.30 o 
  -1   2  13      144.56      131.04      7.15 o 
   0   2  13       81.37       75.76      6.71 o 
   1   2  13      542.43      514.93     11.92 o 
   2   2  13       25.51       32.93      5.42 o 
   3   2  13      205.39      231.78      5.27 o 
   4   2  13      204.67      185.98      5.02 o 
   5   2  13       59.17       63.55      7.69 o 
   6   2  13        5.82       11.79      3.91 o 
   7   2  13        1.78        2.29      4.33 o 
   8   2  13       89.67       84.34      6.38 o 
   9   2  13        7.37        7.58      3.77 o 
  -6   3  13       19.23       22.43      3.60 o 
  -5   3  13        6.99        9.06      2.82 o 
  -4   3  13       29.99       35.14      3.15 o 
  -3   3  13        9.22       11.77      2.28 o 
  -2   3  13       14.16        9.21      3.14 o 
  -1   3  13        1.58       -0.74      4.38 o 
   0   3  13      143.78      114.74      6.97 o 
   1   3  13       11.80       16.21      5.07 o 
   2   3  13       81.30       81.17      8.45 o 
   3   3  13      482.11      491.62      6.33 o 
   4   3  13        0.64       -0.89      2.99 o 
   5   3  13       87.65       99.36      9.54 o 
   6   3  13        3.55        1.59      3.67 o 
   7   3  13        0.00        6.72      4.45 o 
   8   3  13      156.42      181.91      8.28 o 
   9   3  13        0.00        0.78      3.93 o 
  -6   4  13       23.91       21.61      3.63 o 
  -5   4  13        5.51        9.87      2.80 o 
  -4   4  13      128.80      133.39      5.77 o 
  -3   4  13        1.18        0.56      2.24 o 
  -2   4  13       21.83       21.59      4.90 o 
  -1   4  13       24.92       11.08      5.34 o 
   0   4  13      131.61       93.73      6.88 o 
   1   4  13      446.64      465.29     11.24 o 
   2   4  13        7.05        8.35      2.97 o 
   3   4  13      472.55      470.07      7.20 o 
   4   4  13       57.60       58.05      4.85 o 
   5   4  13       82.20       72.48      5.31 o 
   6   4  13       45.73       42.92      5.09 o 
   7   4  13       14.80       19.08      4.87 o 
   8   4  13       13.18       17.07      5.47 o 
   9   4  13        4.40       11.07      4.53 o 
  -6   5  13        6.46        9.64      3.73 o 
  -5   5  13        0.09       -1.35      2.87 o 
  -4   5  13       97.11      104.55      4.07 o 
  -3   5  13       40.69       47.08      2.83 o 
  -2   5  13       30.43       25.05      4.74 o 
   0   5  13       30.88       17.51      5.28 o 
   1   5  13       61.59       70.45      6.69 o 
   2   5  13       16.17        9.23      2.78 o 
   3   5  13       11.57       12.83      2.81 o 
   4   5  13      108.73      107.56      3.41 o 
   5   5  13        4.89       -1.13      4.10 o 
   6   5  13        8.85        6.57      4.05 o 
   7   5  13       15.48       16.70      4.66 o 
   8   5  13       63.95       61.98      6.53 o 
  -5   6  13        0.26        1.93      4.19 o 
  -4   6  13       14.86       15.93      2.98 o 
  -3   6  13       95.96      110.80     11.88 o 
  -2   6  13        5.14        5.68      5.40 o 
   0   6  13        6.93       14.31      4.92 o 
   1   6  13        3.73        8.59      4.45 o 
   2   6  13        0.71       -1.33      2.90 o 
   3   6  13       11.25        9.22      2.91 o 
   4   6  13       62.83       54.49      2.98 o 
   5   6  13       63.17       58.50      3.68 o 
   6   6  13       38.36       37.60      5.34 o 
   7   6  13       38.56       36.46      5.68 o 
   8   6  13        5.31        7.81      5.18 o 
  -5   7  13        1.44        2.63      3.34 o 
  -4   7  13       94.45      104.82      4.31 o 
  -3   7  13        6.34        7.39      5.73 o 
  -2   7  13       95.63       86.25      6.90 o 
  -1   7  13      211.90      225.39      9.14 o 
   0   7  13        2.46        4.09      4.65 o 
   1   7  13       15.46       12.15      4.67 o 
   2   7  13        3.12        3.77      4.31 o 
   3   7  13        0.43       -2.59      4.10 o 
   4   7  13       18.30       17.17      3.21 o 
   5   7  13       83.37       89.36      4.18 o 
   6   7  13       51.76       41.23      5.35 o 
   7   7  13        8.60       10.18      4.91 o 
   8   7  13        1.41       -6.21      6.21 o 
  -4   8  13       22.79       31.45      7.05 o 
  -3   8  13       46.00       51.10      7.04 o 
  -2   8  13        7.96        5.38      7.34 o 
  -1   8  13       11.34       20.14      5.76 o 
   0   8  13        1.50        0.43      4.81 o 
   1   8  13       15.03       17.22      5.01 o 
   2   8  13        0.05       -3.83      4.73 o 
   3   8  13       55.43       57.79      5.40 o 
   4   8  13        0.03       -3.06      4.45 o 
   5   8  13        4.77        5.75      3.08 o 
   6   8  13      173.05      180.40      5.61 o 
   7   8  13        2.76        3.32      4.82 o 
  -3   9  13       23.55       26.64      4.75 o 
  -2   9  13       16.77       26.96      5.12 o 
  -1   9  13        1.30        3.76      5.17 o 
   0   9  13        1.73        1.95      4.92 o 
   1   9  13        7.38        5.94      5.39 o 
   2   9  13        0.21       -4.04      5.24 o 
   3   9  13      101.15      108.29      6.73 o 
   4   9  13       25.09       22.49      3.66 o 
   5   9  13        0.02        2.67      3.11 o 
   6   9  13        7.60        7.33      3.58 o 
   7   9  13       27.37       24.82      5.53 o 
  -2  10  13       14.40       13.66      6.03 o 
  -1  10  13       66.47       73.43      7.44 o 
   0  10  13        5.51        1.70      6.14 o 
   1  10  13        8.07        6.72      5.20 o 
   2  10  13       55.86       64.99      6.71 o 
   3  10  13       34.66       31.23      5.45 o 
   4  10  13        2.26        0.08      3.39 o 
   5  10  13        1.80        7.52      3.69 o 
   6  10  13       21.92       27.56      8.31 o 
   0  11  13        8.50        1.57      6.24 o 
   1  11  13        4.98        4.76      5.05 o 
   2  11  13        3.30        1.54      5.32 o 
   3  11  13       33.99       34.02      6.20 o 
   4  11  13       31.19       26.31      5.52 o 
   5  11  13        5.60        7.49      3.49 o 
  -1  -9  14       13.67        9.94      7.08 o 
   0  -9  14        1.53        2.56      3.95 o 
   1  -9  14       33.73       43.75      4.98 o 
  -3  -8  14       66.97       63.44      7.53 o 
  -2  -8  14        3.93       -2.37      6.54 o 
  -1  -8  14       46.14       48.53      7.28 o 
   0  -8  14        5.61        9.35      3.95 o 
   1  -8  14        0.58       12.45      5.37 o 
   2  -8  14       13.39       23.17      5.54 o 
   3  -8  14       15.43       28.07      6.62 o 
  -4  -7  14        8.46        4.71      5.93 o 
  -3  -7  14       16.29       16.77      6.26 o 
  -2  -7  14        0.37       -1.77      5.55 o 
  -1  -7  14       18.55       18.33      4.09 o 
   0  -7  14        5.73        5.70      4.94 o 
   1  -7  14        0.01        1.34      4.64 o 
   2  -7  14        3.29        4.57      5.26 o 
   3  -7  14       26.56       35.64      5.83 o 
   4  -7  14       70.12       85.29      7.49 o 
   5  -7  14        0.00       14.66      6.79 o 
  -5  -6  14        0.70       -2.94      6.25 o 
  -4  -6  14       19.71       25.85      5.99 o 
  -3  -6  14      101.82       95.24      8.11 o 
  -2  -6  14        4.89        3.14      5.35 o 
  -1  -6  14       74.91       65.64      6.17 o 
   0  -6  14       12.63        8.82      5.08 o 
   1  -6  14       12.03       20.66      5.08 o 
   2  -6  14       27.86       33.91      5.96 o 
   3  -6  14        7.36        5.99      5.64 o 
   4  -6  14        0.17        8.14      5.44 o 
   5  -6  14        9.01       12.40      5.62 o 
   6  -6  14       58.26       79.33      7.42 o 
  -5  -5  14       14.13        8.05      5.56 o 
  -4  -5  14        0.77       -3.52      5.36 o 
  -3  -5  14       15.38       18.34      5.78 o 
  -2  -5  14        2.28       -1.19      3.63 o 
  -1  -5  14       43.39       45.07      5.78 o 
   0  -5  14      142.88      141.58      7.73 o 
   1  -5  14        8.32        3.68      5.09 o 
   2  -5  14       45.82       55.69      6.35 o 
   3  -5  14       36.68       34.13      5.98 o 
   4  -5  14       32.14       33.22      5.66 o 
   5  -5  14       10.88       36.10      6.10 o 
   6  -5  14       43.71       60.40      7.63 o 
  -5  -4  14       20.09       41.03     14.04 o 
  -4  -4  14       23.43       29.90      5.36 o 
  -3  -4  14        3.27        4.54      4.84 o 
  -2  -4  14        0.02        0.13      5.03 o 
  -1  -4  14      531.13      499.95     12.22 o 
   0  -4  14       28.54       26.11      5.61 o 
   1  -4  14      134.94      129.50      7.56 o 
   2  -4  14       93.58       95.72      6.87 o 
   3  -4  14       11.92       13.25      4.92 o 
   4  -4  14       63.79       75.01      6.62 o 
   5  -4  14        0.04        1.74      4.79 o 
   6  -4  14       88.73      109.67      7.90 o 
   7  -4  14       12.82       21.90      6.84 o 
  -6  -3  14        5.63       13.63      4.68 o 
  -5  -3  14        0.03       12.21      4.12 o 
  -4  -3  14       12.09       45.14     15.84 o 
  -3  -3  14       18.38       15.97      3.57 o 
  -2  -3  14        4.64        3.13      5.17 o 
  -1  -3  14      387.92      360.92     10.47 o 
   0  -3  14      860.92      870.52     15.09 o 
   1  -3  14        3.79        1.96      4.64 o 
   2  -3  14       95.30      110.01      6.79 o 
   3  -3  14        1.04        2.64      4.62 o 
   4  -3  14      283.17      251.12      9.39 o 
   5  -3  14        5.94        6.21      5.72 o 
   6  -3  14        2.73        1.31      5.60 o 
   7  -3  14       73.10       82.89      7.35 o 
  -5  -2  14      141.79      159.27      6.45 o 
  -4  -2  14        2.19       11.24      6.19 o 
  -3  -2  14      289.37      273.48      6.55 o 
  -2  -2  14       44.21       48.24      6.23 o 
  -1  -2  14       68.42       67.72      6.79 o 
   0  -2  14      949.65      935.39     15.71 o 
   1  -2  14      274.20      252.95      9.10 o 
   2  -2  14       11.93        8.88      4.75 o 
   3  -2  14        5.10        2.32      4.34 o 
   4  -2  14       34.41       25.93      5.36 o 
   5  -2  14        7.33       14.36      5.82 o 
   6  -2  14       77.00       79.24      7.20 o 
   7  -2  14        0.03        3.71      3.14 o 
   8  -2  14        4.66        8.18      4.02 o 
  -5  -1  14       88.51       89.23      4.87 o 
  -4  -1  14        0.05       12.48      3.30 o 
  -3  -1  14        0.00        0.93      4.43 o 
  -2  -1  14        6.88       11.27      5.48 o 
  -1  -1  14      612.82      548.35     12.87 o 
   0  -1  14      208.37      215.16      8.93 o 
   1  -1  14      331.88      317.60     10.50 o 
   2  -1  14      315.16      291.79      9.36 o 
   3  -1  14        5.79        4.22      2.24 o 
   4  -1  14      562.69      561.73     10.41 o 
   5  -1  14       49.89       47.51      3.82 o 
   6  -1  14       21.50       17.03      3.20 o 
   7  -1  14       78.83       79.83      7.06 o 
   8  -1  14        2.10        0.17      4.27 o 
  -6   0  14       26.31       33.74      4.47 o 
  -5   0  14       26.20       26.80      3.76 o 
  -4   0  14        0.00        2.59      3.48 o 
  -3   0  14      128.72      134.69     18.89 o 
  -2   0  14        0.06       -3.30      5.24 o 
  -1   0  14      103.83       97.75      7.36 o 
   0   0  14     1705.24     1805.16     21.67 o 
   1   0  14      150.61      154.54      8.24 o 
   2   0  14     1189.42     1189.98     13.19 o 
   3   0  14       24.02       19.20      2.93 o 
   4   0  14        0.01       -2.02      3.05 o 
   5   0  14       52.99       49.80      6.62 o 
   6   0  14       62.66       69.08      4.20 o 
   7   0  14       31.45       32.00      4.63 o 
   8   0  14        2.56       -2.98      4.16 o 
  -6   1  14        5.12        4.07      4.70 o 
  -5   1  14      214.85      163.72     30.35 o 
  -4   1  14        1.17        1.23      2.54 o 
  -3   1  14      591.51      539.71     10.92 o 
  -2   1  14      106.93      108.28      7.44 o 
  -1   1  14       11.21        6.32      6.24 o 
   0   1  14     1596.29     1693.48     21.27 o 
   1   1  14      175.91      181.99      8.90 o 
   2   1  14        0.08       -0.04      5.33 o 
   3   1  14       26.64       26.13      3.97 o 
   4   1  14      691.38      688.95      9.82 o 
   5   1  14       26.73       22.06      3.22 o 
   6   1  14        5.57        8.80      3.38 o 
   7   1  14       38.74       29.83      4.74 o 
   8   1  14        3.39        5.53      4.43 o 
  -6   2  14       15.82       18.99      3.39 o 
  -5   2  14       17.24       12.30      4.35 o 
  -4   2  14       12.57        9.02      2.54 o 
  -3   2  14        3.64        5.20      2.66 o 
  -2   2  14       39.83       36.85      3.42 o 
  -1   2  14       86.74       76.33      6.57 o 
   0   2  14       12.09        6.53      6.27 o 
   1   2  14      182.73      165.68      8.50 o 
   2   2  14      576.22      668.43     13.68 o 
   3   2  14        2.66        2.40      2.89 o 
   4   2  14      490.29      500.95     10.15 o 
   5   2  14       57.01       53.59      3.54 o 
   6   2  14       18.63       23.20      4.37 o 
   7   2  14       39.87       39.23      5.37 o 
   8   2  14        5.20        8.34      4.88 o 
  -6   3  14        8.10        9.65      3.98 o 
  -5   3  14       56.09       51.15      8.19 o 
  -4   3  14        4.03        6.61      2.58 o 
  -3   3  14       43.23       39.69      3.02 o 
  -2   3  14        0.03       -1.67      3.08 o 
  -1   3  14       33.83       25.73      5.45 o 
   0   3  14      605.85      592.95     13.27 o 
   1   3  14       45.41       37.57      6.01 o 
   2   3  14      699.76      724.98      8.89 o 
   3   3  14       32.60       25.71      3.32 o 
   4   3  14       17.19       14.32      3.28 o 
   5   3  14       45.88       43.41      3.47 o 
   6   3  14       18.31       22.15      4.23 o 
   7   3  14       32.78       40.80      5.03 o 
   8   3  14        2.51       12.50      4.91 o 
  -5   4  14       81.38       84.83      4.04 o 
  -4   4  14        2.37       -0.72      4.21 o 
  -3   4  14       62.32       74.06     14.01 o 
  -2   4  14       58.02       66.82      5.47 o 
  -1   4  14       12.10        8.47      5.39 o 
   0   4  14      656.14      591.36     13.27 o 
   1   4  14        1.20        1.54      4.75 o 
   2   4  14       12.32       14.16      3.11 o 
   3   4  14      118.23      106.48      4.52 o 
   4   4  14      135.04      153.47      5.01 o 
   5   4  14        3.50        1.64      2.94 o 
   6   4  14        6.64        6.30      4.05 o 
   7   4  14      200.72      220.75      8.60 o 
   8   4  14        1.50        6.29      5.21 o 
  -5   5  14        2.63        1.24      3.55 o 
  -4   5  14        2.60        6.55      3.12 o 
  -3   5  14        0.92       25.76     12.48 o 
  -2   5  14       46.74       37.25      5.04 o 
   0   5  14        0.70        2.61      5.01 o 
   1   5  14        2.36        5.02      3.03 o 
   2   5  14      212.89      206.22      5.58 o 
   3   5  14        7.21        7.98      2.89 o 
   4   5  14       70.35       67.30      3.02 o 
   5   5  14        8.35       10.67      4.32 o 
   6   5  14       21.79       22.68      4.71 o 
   7   5  14       20.20       20.88      5.14 o 
   8   5  14        0.91        2.73      5.44 o 
  -5   6  14        7.72       14.12      3.73 o 
  -4   6  14        0.39       -0.11      3.14 o 
  -3   6  14       87.92       88.50      6.88 o 
  -2   6  14        1.67        3.31      5.36 o 
   0   6  14      255.44      270.38      9.29 o 
   1   6  14       10.33       13.29      4.49 o 
   2   6  14        5.51        3.53      3.08 o 
   3   6  14        9.09        8.28      3.03 o 
   4   6  14       72.42       64.12      3.13 o 
   5   6  14       18.78       21.41      4.80 o 
   6   6  14        8.37        6.12      4.37 o 
   7   6  14       15.41       16.77      5.68 o 
   8   6  14        0.32        1.24      5.27 o 
  -4   7  14        5.90       24.58      9.20 o 
  -3   7  14        0.06        5.00      5.85 o 
  -2   7  14       84.69      103.55      7.57 o 
  -1   7  14       31.59       42.56      6.24 o 
   0   7  14       92.58       86.93      6.97 o 
   1   7  14       12.22        7.30      4.90 o 
   2   7  14       81.67       96.74      6.40 o 
   3   7  14        7.28        9.50      4.25 o 
   4   7  14       15.82       15.01      3.10 o 
   5   7  14        5.57        6.41      3.06 o 
   6   7  14        1.39        9.46      5.12 o 
   7   7  14      199.28      191.94      8.62 o 
   8   7  14        4.28       -4.69      6.19 o 
  -3   8  14       32.20       36.54      7.03 o 
  -2   8  14        3.14        4.94      4.49 o 
  -1   8  14       10.66       14.46      5.72 o 
   0   8  14        0.38       -2.22      5.61 o 
   1   8  14        0.51       -2.80      4.74 o 
   2   8  14       12.78       14.78      5.13 o 
   3   8  14        7.73       12.19      4.47 o 
   4   8  14       18.36       15.10      3.30 o 
   5   8  14      100.77       96.71      4.67 o 
   6   8  14       53.15       53.77      6.43 o 
   7   8  14       22.76       16.64      5.56 o 
  -2   9  14       68.12       87.28      8.56 o 
  -1   9  14        2.82        7.63      6.55 o 
   0   9  14       24.05       22.88      5.89 o 
   1   9  14        9.52        1.84      5.61 o 
   2   9  14        0.44       -5.47      5.47 o 
   3   9  14       54.79       56.42      5.79 o 
   4   9  14        0.07       -0.27      3.19 o 
   5   9  14       17.72       18.56      3.80 o 
   6   9  14       21.64       20.41      3.94 o 
  -1  10  14        2.87        5.68      6.84 o 
   0  10  14        5.91        7.11      5.64 o 
   1  10  14       19.39       18.49      5.63 o 
   2  10  14      105.56      111.83      7.66 o 
   3  10  14       30.47       25.28      5.69 o 
   4  10  14        0.44       -1.47      3.57 o 
   5  10  14      196.83      194.21      6.22 o 
   1  11  14        6.64        0.55      6.00 o 
   2  11  14       60.43       59.50      7.12 o 
   3  11  14       42.77       40.44      6.26 o 
   4  11  14        1.63        7.34      3.46 o 
  -1  -8  15        4.54       11.33      6.33 o 
   0  -8  15       29.56       33.58      6.39 o 
   1  -8  15        2.40        9.78      5.81 o 
   2  -8  15       16.57       28.78      6.42 o 
  -3  -7  15        0.03       -6.77      6.77 o 
  -2  -7  15       32.01       19.57      6.80 o 
  -1  -7  15        0.26        3.49      5.68 o 
   0  -7  15       27.40       30.13      5.37 o 
   1  -7  15        1.10        8.77      5.28 o 
   2  -7  15        4.71       10.65      5.89 o 
   3  -7  15       63.24       74.85      7.32 o 
   4  -7  15        3.29       16.04      6.16 o 
  -4  -6  15       22.83       26.82      7.02 o 
  -3  -6  15       21.47       27.55      6.79 o 
  -2  -6  15        0.89        8.82      5.37 o 
  -1  -6  15        2.96       -1.40      5.19 o 
   0  -6  15        1.40       -1.23      5.37 o 
   1  -6  15        9.88        3.83      4.61 o 
   2  -6  15        0.95        3.88      5.56 o 
   3  -6  15        0.15        3.37      5.70 o 
   4  -6  15        0.32        7.52      5.63 o 
   5  -6  15        3.10        6.82      6.01 o 
  -4  -5  15        0.59       -1.45      5.10 o 
  -3  -5  15       12.87       11.60      5.43 o 
  -2  -5  15       48.37       42.27      6.74 o 
  -1  -5  15        1.70       -5.14      5.14 o 
   0  -5  15      165.93      134.18      7.64 o 
   1  -5  15        7.92       12.61      5.23 o 
   2  -5  15       15.21       19.17      5.92 o 
   3  -5  15       61.29       72.48      6.78 o 
   4  -5  15        3.68        8.01      5.10 o 
   5  -5  15      110.18      129.67      8.51 o 
   6  -5  15        0.34       16.45      7.01 o 
  -5  -4  15       10.53       54.73     27.89 o 
  -4  -4  15       23.86       24.13      6.11 o 
  -3  -4  15        0.15       -2.63      4.61 o 
  -2  -4  15       31.00       28.67      5.81 o 
  -1  -4  15       15.45       12.38      5.99 o 
   0  -4  15       10.75        8.00      4.86 o 
   1  -4  15       95.64       99.02      7.03 o 
   2  -4  15       35.23       19.99      5.20 o 
   3  -4  15        1.71        2.02      4.70 o 
   4  -4  15        9.98       12.33      5.73 o 
   5  -4  15        1.22       14.48      5.96 o 
   6  -4  15       29.48       49.74      7.26 o 
  -5  -3  15        5.67       31.68      4.57 o 
  -4  -3  15      114.38      108.41      7.13 o 
  -3  -3  15        1.73        2.11      4.62 o 
  -2  -3  15       45.30       48.42      6.67 o 
  -1  -3  15      111.05      110.42      7.62 o 
   0  -3  15      195.63      186.12      8.80 o 
   1  -3  15       47.08       59.89      6.48 o 
   2  -3  15       19.81       14.62      5.17 o 
   3  -3  15      155.94      123.27      7.48 o 
   4  -3  15        6.06        9.81      5.56 o 
   5  -3  15       36.40       38.99      6.39 o 
   6  -3  15        4.07       11.48      5.69 o 
   7  -3  15        7.95       19.08      6.65 o 
  -5  -2  15       23.13       42.11      3.82 o 
  -4  -2  15       25.26       51.83      3.60 o 
  -3  -2  15        8.87       13.04      3.89 o 
  -2  -2  15      630.17      643.93     14.51 o 
  -1  -2  15        2.38        6.33      5.00 o 
   0  -2  15      503.14      464.48     12.33 o 
   1  -2  15       76.36       85.38      6.91 o 
   2  -2  15        6.03        3.79      4.78 o 
   3  -2  15       54.19       58.62      6.41 o 
   4  -2  15       22.69       16.27      5.73 o 
   5  -2  15      231.81      238.66      9.98 o 
   6  -2  15       34.83       35.75      6.23 o 
   7  -2  15        0.65        6.33      5.71 o 
  -5  -1  15       30.69       51.84      4.05 o 
  -4  -1  15       87.89      102.80      5.06 o 
  -3  -1  15        1.66        0.46      4.96 o 
  -2  -1  15      186.69      187.02      9.38 o 
  -1  -1  15      259.25      260.35     10.22 o 
   0  -1  15        1.94        2.10      5.72 o 
   1  -1  15      441.45      478.35     12.43 o 
   2  -1  15        1.83        0.60      5.22 o 
   3  -1  15        7.75        8.57      5.20 o 
   4  -1  15       23.33       21.17      6.00 o 
   5  -1  15      100.16       99.97      4.44 o 
   6  -1  15        2.65        0.90      8.08 o 
   7  -1  15        5.29        3.75      3.03 o 
   8  -1  15        6.37        3.33      4.03 o 
  -6   0  15       45.70       51.42      5.21 o 
  -5   0  15        0.04        5.08      3.66 o 
  -4   0  15      280.96      257.13     23.23 o 
  -3   0  15        2.50        1.08      5.04 o 
  -2   0  15        1.45       -2.48      4.71 o 
  -1   0  15      370.69      357.96     11.25 o 
   0   0  15      118.14      150.06      8.68 o 
   1   0  15      326.51      324.38     10.84 o 
   2   0  15       27.74       27.43      3.24 o 
   3   0  15      206.69      210.75      5.37 o 
   4   0  15       14.62       12.69      3.50 o 
   5   0  15      257.54      277.26     10.84 o 
   6   0  15       37.11       28.28      3.40 o 
   7   0  15        1.37        3.37      3.91 o 
   8   0  15        2.56        0.02      4.67 o 
  -5   1  15       11.36       17.88      4.24 o 
  -4   1  15       58.30       41.68      3.61 o 
  -3   1  15        8.25       15.18      4.43 o 
  -2   1  15      174.88      161.87      8.56 o 
  -1   1  15       93.68       85.62      7.29 o 
   0   1  15      320.99      347.22     11.51 o 
   1   1  15      188.30      193.77      9.35 o 
   2   1  15        0.05       -1.24      5.04 o 
   3   1  15      888.96      881.28      9.75 o 
   4   1  15       64.12       55.36      3.78 o 
   5   1  15       21.70       22.83      3.33 o 
   6   1  15       49.50       45.70      3.94 o 
   7   1  15        2.22       -1.76      3.97 o 
   8   1  15        6.32       11.10      4.18 o 
  -5   2  15        0.14       -1.81      3.23 o 
  -4   2  15      114.59      112.80      4.43 o 
  -3   2  15        0.00       -2.46      4.09 o 
  -2   2  15       55.84       58.79      6.33 o 
  -1   2  15       60.30       57.63      6.17 o 
   0   2  15      235.87      228.92      9.96 o 
   1   2  15      895.72      924.17     16.60 o 
   2   2  15        0.85        5.14      5.68 o 
   3   2  15       98.64       96.33      4.82 o 
   4   2  15       52.27       53.02      3.90 o 
   5   2  15       19.25       19.26      3.22 o 
   6   2  15        0.07       -0.71      3.54 o 
   7   2  15        1.19        1.26      3.89 o 
   8   2  15        5.76        5.02      4.73 o 
  -5   3  15        5.31        2.56      4.27 o 
  -4   3  15      102.27       92.80      8.18 o 
  -3   3  15        3.36       -0.03      5.02 o 
  -2   3  15        0.41       -3.37      3.37 o 
  -1   3  15      433.01      429.26     11.88 o 
   0   3  15        2.68        3.14      5.17 o 
   1   3  15       68.40       60.77      6.80 o 
   2   3  15        7.64        5.68      3.43 o 
   3   3  15      225.67      247.14      6.14 o 
   4   3  15       29.23       27.30      3.46 o 
   5   3  15       18.25       18.96      3.20 o 
   6   3  15       12.15       17.05      4.40 o 
   7   3  15        4.63        7.87      4.04 o 
   8   3  15      110.42      105.45      7.08 o 
  -5   4  15        4.61        3.93      4.10 o 
  -4   4  15        6.56        5.16      2.83 o 
  -3   4  15        6.34        8.03      5.27 o 
  -2   4  15       31.56       30.71      5.11 o 
  -1   4  15      253.73      242.69      9.77 o 
   0   4  15       55.86       49.36      6.23 o 
   1   4  15       72.93       74.26      6.50 o 
   2   4  15        1.04        1.32      3.13 o 
   3   4  15      781.00      772.58      9.45 o 
   4   4  15       82.73       79.98      4.24 o 
   5   4  15        2.90        3.54      4.86 o 
   6   4  15       64.65       60.78      5.56 o 
   7   4  15        1.79       15.87      4.99 o 
   8   4  15        2.02        8.31      5.01 o 
  -5   5  15        0.29        3.29      3.42 o 
  -4   5  15        0.36        2.52      2.87 o 
  -3   5  15        0.52        5.34      5.33 o 
  -2   5  15       17.32       19.30      5.36 o 
   0   5  15       34.75       31.89      6.43 o 
   1   5  15       47.13       58.78      8.60 o 
   2   5  15        3.33        1.86      3.28 o 
   3   5  15       43.20       51.86      3.81 o 
   4   5  15       22.33       27.99      6.01 o 
   5   5  15        3.41        3.44      4.06 o 
   6   5  15        0.18        1.86      4.16 o 
   7   5  15        0.03        6.03      5.04 o 
   8   5  15       21.91       27.29      5.79 o 
  -4   6  15        2.76       30.94     15.46 o 
  -3   6  15       10.53       12.32      6.04 o 
  -2   6  15        7.83        8.46      5.55 o 
   0   6  15        7.05       13.22      5.24 o 
   1   6  15        0.02        3.99      3.63 o 
   2   6  15        1.91       -1.93      3.26 o 
   3   6  15       77.93       96.53      4.96 o 
   4   6  15        7.19        6.71      2.32 o 
   5   6  15        3.08       -0.49      4.36 o 
   6   6  15       67.60       69.53      6.16 o 
   7   6  15        0.23        2.61      4.67 o 
  -3   7  15        0.13       -1.47      5.74 o 
  -1   7  15       66.96       69.10      6.87 o 
   0   7  15       13.09       15.64      5.65 o 
   1   7  15        4.39        0.00      4.48 o 
   2   7  15        6.07        2.57      4.76 o 
   3   7  15       27.34       28.17      3.67 o 
   4   7  15       47.07       39.95      3.60 o 
   5   7  15        6.22        6.09      4.30 o 
   6   7  15      123.96      118.53      7.11 o 
   7   7  15        0.23        4.28      5.60 o 
  -3   8  15       10.01       16.95      6.64 o 
  -2   8  15        0.16       10.23      6.07 o 
  -1   8  15       13.12       30.57      6.39 o 
   0   8  15        0.40        2.30      5.23 o 
   1   8  15        3.29       -2.23      5.48 o 
   2   8  15        3.29        0.58      5.08 o 
   3   8  15        3.67        7.87      4.93 o 
   4   8  15       29.97       23.35      3.52 o 
   5   8  15       17.48       18.63      3.75 o 
   6   8  15        3.82        2.05      5.07 o 
   7   8  15        0.99       -4.56      6.08 o 
  -2   9  15       24.51       39.58      7.47 o 
  -1   9  15        0.87        5.36      5.84 o 
   0   9  15        5.69        0.32      5.98 o 
   1   9  15        1.69        1.51      5.05 o 
   2   9  15        2.50       -5.15      5.15 o 
   3   9  15       85.12       96.93      6.90 o 
   4   9  15       56.06       53.44      4.49 o 
   5   9  15        0.02        3.67      3.74 o 
   6   9  15      249.23      269.06     10.42 o 
   0  10  15        0.82       -3.54      6.56 o 
   1  10  15       36.51       33.44      6.90 o 
   2  10  15        1.85        2.24      5.57 o 
   3  10  15        1.50       -3.69      5.01 o 
   4  10  15       75.56       75.26      6.76 o 
   5  10  15       47.97       60.88      4.71 o 
  -1  -7  16        6.89        5.30      6.26 o 
   0  -7  16        0.29       -3.87      5.07 o 
   1  -7  16        9.74       13.14      5.89 o 
   2  -7  16        1.11        2.28      5.80 o 
   3  -7  16       21.22       26.72      7.25 o 
  -3  -6  16        7.39        3.11      6.10 o 
  -2  -6  16        0.48        2.29      5.68 o 
  -1  -6  16       21.93       17.25      5.36 o 
   0  -6  16        3.00       -4.90      4.90 o 
   1  -6  16        6.57       13.62      5.43 o 
   2  -6  16        5.25       11.99      5.51 o 
   3  -6  16        0.52        4.38      6.13 o 
   4  -6  16       30.66       42.22      6.88 o 
  -4  -5  16        0.43       -2.93      5.91 o 
  -3  -5  16        2.66        1.56      5.64 o 
  -2  -5  16        1.42        1.52      6.17 o 
   0  -5  16       12.24       18.54      5.81 o 
   1  -5  16        6.25        4.35      5.02 o 
   2  -5  16       56.24       65.16      7.16 o 
   3  -5  16        7.18        5.45      6.07 o 
   4  -5  16        6.95        6.18      5.38 o 
   5  -5  16        0.21        6.13      6.43 o 
  -4  -4  16        9.59       12.74      5.83 o 
  -3  -4  16       43.24       38.05      6.18 o 
  -2  -4  16        4.29        9.51      6.17 o 
  -1  -4  16       54.57       47.46      7.19 o 
   0  -4  16        1.40       -3.38      5.35 o 
   1  -4  16       89.97       81.49      7.17 o 
   2  -4  16       28.67       23.05      5.37 o 
   3  -4  16        0.09       -5.14      5.14 o 
   4  -4  16       25.52       23.23      6.02 o 
   5  -4  16        1.54        0.10      6.34 o 
   6  -4  16       44.94       61.99      8.22 o 
  -4  -3  16       13.78       13.53      5.08 o 
  -3  -3  16        1.70        9.55      5.43 o 
  -2  -3  16        9.33        7.57      5.63 o 
  -1  -3  16      322.71      289.53     10.57 o 
   0  -3  16       38.80       37.61      6.47 o 
   1  -3  16        6.54        2.99      5.25 o 
   2  -3  16       40.74       42.39      5.84 o 
   3  -3  16        4.54        6.69      5.52 o 
   4  -3  16        6.31        3.36      4.85 o 
   5  -3  16        2.61        4.87      5.07 o 
   6  -3  16        0.45       -0.98      6.10 o 
  -5  -2  16       25.85       59.44      4.67 o 
  -3  -2  16      144.17      133.20      5.71 o 
  -2  -2  16        8.10        6.62      6.27 o 
  -1  -2  16        2.89        6.94      5.70 o 
   0  -2  16       79.85       83.71      7.39 o 
   1  -2  16       72.77       71.67      6.88 o 
   2  -2  16        1.79       -0.37      5.21 o 
   3  -2  16        5.17        4.09      4.90 o 
   4  -2  16       11.17        7.89      5.61 o 
   5  -2  16        0.55       -4.95      5.25 o 
   6  -2  16       85.43       79.96      7.72 o 
   7  -2  16        1.36        1.93      5.97 o 
  -5  -1  16       64.35       89.24      5.12 o 
  -3  -1  16       28.65       24.18      5.77 o 
  -2  -1  16        0.10       -6.04      6.04 o 
  -1  -1  16      229.28      215.88      9.73 o 
   0  -1  16        4.99        4.94      5.75 o 
   1  -1  16       60.85       70.27      7.22 o 
   2  -1  16       93.90       91.99      7.33 o 
   3  -1  16       22.49       16.26      5.59 o 
   4  -1  16        1.62        3.10      5.25 o 
   5  -1  16        0.85        0.41      5.65 o 
   6  -1  16        1.56        4.90      5.54 o 
   7  -1  16       11.66       18.97      6.25 o 
  -5   0  16        0.39       19.94      4.54 o 
  -4   0  16        3.22       33.59     15.71 o 
  -3   0  16       52.05       52.70      6.42 o 
  -2   0  16        5.12        9.56      4.98 o 
  -1   0  16      194.77      154.43      8.69 o 
   0   0  16        2.53        6.90      5.40 o 
   1   0  16       17.42       17.75      5.64 o 
   2   0  16      372.72      378.66     11.36 o 
   3   0  16        0.95       -1.71      2.82 o 
   4   0  16      511.05      488.25     13.48 o 
   5   0  16       79.82       83.43      6.98 o 
   6   0  16       33.94       38.08      3.82 o 
   7   0  16        0.05        2.53      3.85 o 
  -5   1  16       28.85       42.29      4.00 o 
  -4   1  16        1.92       37.04      3.86 o 
  -3   1  16      267.17      254.15     10.22 o 
  -2   1  16       24.16       21.65      5.39 o 
  -1   1  16       20.47       16.00      5.89 o 
   0   1  16        0.28        5.75      5.89 o 
   1   1  16       13.02       16.59      5.71 o 
   2   1  16        1.90        0.78      5.82 o 
   3   1  16        8.74        7.10      4.25 o 
   4   1  16       74.30       89.97      4.36 o 
   5   1  16        2.83        2.46      2.97 o 
   6   1  16       14.82       18.89      5.14 o 
   7   1  16       47.01       50.58      5.36 o 
   8   1  16        1.22       11.79      4.68 o 
  -5   2  16       13.91       18.12      3.83 o 
  -4   2  16        0.58       14.99      8.35 o 
  -3   2  16       10.00        3.63      3.45 o 
  -2   2  16       18.93       13.40      5.65 o 
  -1   2  16        9.24       14.33      5.27 o 
   0   2  16      140.11      147.41      8.68 o 
   1   2  16        9.06        8.78      5.76 o 
   2   2  16      284.65      303.22     10.77 o 
   3   2  16       14.26        6.54      3.14 o 
   4   2  16       30.25       29.33      3.73 o 
   5   2  16       16.96       15.66      3.11 o 
   6   2  16        0.02       -1.01      2.93 o 
   7   2  16       10.78       16.50      4.99 o 
   8   2  16        6.81       31.10      5.43 o 
  -5   3  16        2.02        6.46      3.34 o 
  -4   3  16        0.33        3.34      2.73 o 
  -3   3  16       45.31       34.54      5.24 o 
  -2   3  16        6.31        2.62      4.73 o 
  -1   3  16      124.44      102.53      7.54 o 
   0   3  16       31.41       29.34      6.17 o 
   1   3  16       33.73       32.09      6.21 o 
   2   3  16      192.82      205.57      5.81 o 
   3   3  16        0.29        3.22      3.22 o 
   4   3  16       56.10       49.69      3.83 o 
   5   3  16       47.13       50.83      3.95 o 
   6   3  16        0.13        2.12      3.71 o 
   7   3  16        0.08       10.12      4.83 o 
   8   3  16        9.97       25.14      6.09 o 
  -4   4  16        1.59       17.16     11.76 o 
  -3   4  16        0.14       -0.75      4.82 o 
  -1   4  16       86.81       68.55      7.25 o 
   0   4  16       43.18       34.70      6.26 o 
   1   4  16       18.90       24.40      5.87 o 
   2   4  16        0.24        0.83      3.34 o 
   3   4  16       18.56       17.22      6.10 o 
   4   4  16       48.12       52.50      7.29 o 
   5   4  16       12.41       14.55      3.08 o 
   6   4  16        6.55        7.77      4.30 o 
   7   4  16       51.71       68.33      6.01 o 
   8   4  16        3.59        2.44      4.59 o 
  -4   5  16        2.30       -0.83      5.56 o 
  -3   5  16       11.87       13.44      4.86 o 
   0   5  16       48.30       19.79      6.38 o 
   1   5  16       30.51       33.06      5.34 o 
   2   5  16       79.05       82.27      4.52 o 
   3   5  16        0.93        2.44      3.28 o 
   4   5  16        0.28        3.29      3.04 o 
   5   5  16        7.94        9.25      4.28 o 
   6   5  16        7.11        6.83      4.46 o 
   7   5  16       91.48       91.92      6.79 o 
  -3   6  16       38.79       49.31      6.67 o 
   0   6  16       47.77       51.17      6.60 o 
   1   6  16       46.19       43.71      5.14 o 
   2   6  16       18.49       11.60      3.63 o 
   3   6  16       19.01       19.25      3.53 o 
   4   6  16        0.13        0.41      2.94 o 
   5   6  16       54.97       50.44      5.59 o 
   6   6  16        0.82        1.12      4.18 o 
   7   6  16        6.40        4.52      5.22 o 
  -3   7  16        2.59        5.22      6.07 o 
  -1   7  16        0.27       10.60      6.00 o 
   0   7  16      159.35      145.77      8.16 o 
   1   7  16       11.84       10.04      5.56 o 
   2   7  16       60.36       66.68      6.35 o 
   3   7  16        1.56       -1.21      3.51 o 
   4   7  16       15.76       18.93      3.53 o 
   5   7  16        9.17        2.27      4.29 o 
   6   7  16        5.43        5.18      5.40 o 
  -2   8  16        0.12        6.49      6.18 o 
  -1   8  16        7.84       12.78      5.75 o 
   0   8  16       13.12       16.10      5.94 o 
   1   8  16        1.37        0.89      4.75 o 
   2   8  16       12.41       12.30      5.46 o 
   3   8  16        1.66        0.60      5.10 o 
   4   8  16        9.49        4.64      3.36 o 
   5   8  16       39.73       40.14      6.19 o 
   6   8  16        2.88        5.93      5.65 o 
  -1   9  16        0.10        0.49      6.34 o 
   0   9  16        0.87        6.98      6.69 o 
   1   9  16        6.26       -2.91      6.21 o 
   2   9  16        2.76       -5.42      5.42 o 
   3   9  16       28.57       21.62      5.34 o 
   4   9  16       35.60       38.62      7.30 o 
   5   9  16      117.17      121.64     12.73 o 
   1  10  16        3.27       -6.79      6.79 o 
   2  10  16        0.97       -1.65      5.30 o 
   3  10  16        6.07       -0.79      4.81 o 
   0  -6  17        0.03       -4.21      6.24 o 
   1  -6  17       31.99       37.53      6.79 o 
   2  -6  17        1.10       -5.37      5.37 o 
   3  -6  17       13.12       10.64      5.93 o 
  -3  -5  17       11.40        8.64      6.68 o 
  -2  -5  17      146.10      139.80      8.93 o 
  -1  -5  17        0.01       -5.92      5.92 o 
   0  -5  17       24.24       13.05      5.48 o 
   1  -5  17        0.40       -2.57      5.70 o 
   2  -5  17       73.53       72.49      7.23 o 
   3  -5  17        8.94        7.27      5.39 o 
   4  -5  17        0.18        4.63      6.24 o 
  -3  -4  17        0.00        2.06      5.76 o 
  -2  -4  17        2.25        4.38      6.29 o 
  -1  -4  17        2.04       -0.08      6.41 o 
   0  -4  17        4.58        7.41      6.11 o 
   1  -4  17       95.75       93.48      7.54 o 
   2  -4  17        0.34       -4.64      6.04 o 
   3  -4  17        8.99        5.98      5.76 o 
   4  -4  17        0.70       -2.93      5.22 o 
   5  -4  17        6.67       11.49      6.21 o 
  -4  -3  17       18.87       17.04      5.22 o 
  -3  -3  17        0.75        4.46      5.90 o 
  -2  -3  17        5.63        7.80      6.59 o 
  -1  -3  17       10.89       17.50      6.53 o 
   0  -3  17       63.58       53.30      7.06 o 
   1  -3  17       29.96       35.31      6.44 o 
   2  -3  17       27.09       25.97      6.36 o 
   3  -3  17       11.88        8.21      5.40 o 
   4  -3  17        0.06       -2.20      5.55 o 
   5  -3  17       41.85       52.78      7.44 o 
   6  -3  17        1.29        0.62      6.62 o 
  -3  -2  17        1.12        4.44      3.73 o 
  -2  -2  17      195.82      207.64     10.14 o 
  -1  -2  17        4.36        9.73      6.13 o 
   0  -2  17       83.80       83.17      7.62 o 
   1  -2  17      120.63      120.24      8.22 o 
   2  -2  17       12.76        9.24      5.79 o 
   3  -2  17       18.98        7.21      5.82 o 
   4  -2  17        0.48        2.04      5.63 o 
   5  -2  17        8.02       10.27      6.36 o 
   6  -2  17       16.84       18.41      6.63 o 
  -3  -1  17        3.47        1.15      5.35 o 
  -2  -1  17      195.33      183.98      9.84 o 
  -1  -1  17       39.24       50.89      6.85 o 
   0  -1  17       10.41        9.75      5.46 o 
   1  -1  17      133.95      143.44      8.83 o 
   2  -1  17        0.05       -5.44      5.44 o 
   3  -1  17        2.07        0.54      5.13 o 
   4  -1  17        2.68        2.86      5.60 o 
   5  -1  17        0.19        0.16      5.67 o 
   6  -1  17        5.06       -6.67      6.67 o 
   7  -1  17       34.65       47.99      7.73 o 
  -3   0  17        3.43        0.58      5.76 o 
  -2   0  17        2.31       -0.45      5.46 o 
  -1   0  17        7.71        7.58      5.95 o 
   0   0  17       84.01       78.04      7.44 o 
   1   0  17       12.54       16.57      6.57 o 
   2   0  17       29.18       16.59      6.42 o 
   3   0  17        0.02       -0.08      5.25 o 
   4   0  17        2.22       10.02      5.83 o 
   5   0  17      194.53      218.38      6.18 o 
   6   0  17       32.67       31.70      7.05 o 
   7   0  17        8.32       13.56      5.00 o 
  -3   1  17        0.17       -5.67      5.67 o 
  -2   1  17       48.83       49.81      6.75 o 
  -1   1  17       10.14       16.97      5.86 o 
   0   1  17        0.25       -3.32      6.12 o 
   1   1  17      171.91      176.13      9.25 o 
   2   1  17        1.02       -0.39      3.04 o 
   3   1  17      153.32      161.55      5.40 o 
   4   1  17        0.39        0.91      3.14 o 
   5   1  17       99.59       85.80      4.83 o 
   6   1  17       17.06       18.95      9.23 o 
   7   1  17       15.23       22.47      5.01 o 
  -3   2  17        0.09       -1.68      5.28 o 
  -2   2  17       67.06       48.77      6.27 o 
  -1   2  17        0.04        1.11      5.24 o 
   0   2  17        0.55       -3.15      5.26 o 
   1   2  17      210.06      214.60     10.07 o 
   2   2  17        8.53        7.32      5.96 o 
   3   2  17       46.28       49.49      3.84 o 
   4   2  17        1.03        2.55      3.07 o 
   5   2  17       53.38       56.97      5.52 o 
   6   2  17        3.21        2.61      3.31 o 
   7   2  17        8.89       20.95      5.09 o 
  -4   3  17       17.33       13.64      5.83 o 
  -3   3  17       15.26       20.41      5.50 o 
  -2   3  17       13.76        7.54      5.06 o 
  -1   3  17        5.57        2.65      5.34 o 
   0   3  17       14.43       22.59      5.97 o 
   1   3  17      197.00      203.85      9.79 o 
   2   3  17       10.68       11.27      6.00 o 
   3   3  17       52.34       60.34      4.43 o 
   4   3  17        1.32        2.81      3.35 o 
   5   3  17        0.15       -0.06      3.20 o 
   6   3  17       15.46       18.39      4.44 o 
   7   3  17        0.14        1.77      4.01 o 
  -4   4  17       74.56       85.49      7.52 o 
  -3   4  17        1.07       -1.35      5.31 o 
  -1   4  17       19.36       18.89      5.85 o 
   0   4  17        1.05       -5.49      5.49 o 
   1   4  17      227.20      248.91     10.65 o 
   2   4  17        1.49        0.91      3.32 o 
   3   4  17      122.43      116.25      8.13 o 
   4   4  17       19.56       22.74      3.48 o 
   5   4  17       11.36       13.89      3.42 o 
   6   4  17        6.48        5.04      4.52 o 
   7   4  17        3.44        2.00      4.99 o 
  -3   5  17        3.49        2.02      5.45 o 
   0   5  17       12.21        9.69      6.09 o 
   1   5  17        5.95        8.57      9.02 o 
   2   5  17        0.06        3.33      3.54 o 
   3   5  17       22.97       33.28      6.77 o 
   4   5  17       10.99        8.07      3.15 o 
   5   5  17       17.49       18.68      4.47 o 
   6   5  17        0.77       -1.89      4.86 o 
   7   5  17       14.06       16.54      5.30 o 
  -3   6  17        1.72        8.04      5.69 o 
   0   6  17       71.04       84.75      7.48 o 
   1   6  17      258.32      273.19      8.41 o 
   2   6  17        6.77        4.58      3.63 o 
   3   6  17      142.41      147.83      5.67 o 
   4   6  17        4.80        4.93      3.24 o 
   5   6  17       13.80        2.83      4.72 o 
   6   6  17       49.01       46.17      6.05 o 
  -1   7  17       86.25      119.44      8.91 o 
   0   7  17        2.21        8.46      5.55 o 
   1   7  17       47.35       67.09      7.22 o 
   2   7  17       13.88       11.42      5.44 o 
   3   7  17        0.84       -3.97      3.97 o 
   4   7  17       17.91       22.03      5.26 o 
   5   7  17        0.44       -0.79      4.48 o 
   6   7  17       28.92       39.25      6.27 o 
  -1   8  17      158.20      174.76      9.95 o 
   0   8  17       17.17       23.78      7.09 o 
   1   8  17        0.74       -0.92      5.59 o 
   2   8  17        0.62       -5.80      5.93 o 
   3   8  17        5.83        2.76      5.79 o 
   4   8  17       32.29       26.67      4.02 o 
   5   8  17       21.49       27.64      6.06 o 
   1   9  17       33.20       34.96      6.36 o 
   3   9  17       27.40       25.00      6.19 o 
   4   9  17        2.66        1.61      4.01 o 
  -1  -5  18       13.47        5.80      6.09 o 
   0  -5  18        0.84       -6.22      6.22 o 
   1  -5  18        5.97        4.33      5.58 o 
   2  -5  18       12.55        6.22      6.86 o 
   3  -5  18        5.89       -3.27      6.73 o 
  -2  -4  18        5.12        8.02      6.25 o 
  -1  -4  18       29.76       35.96      7.58 o 
   0  -4  18       14.57        5.23      6.24 o 
   1  -4  18       15.33       11.37      6.48 o 
   2  -4  18       17.70       16.30      5.80 o 
   3  -4  18        1.50       -1.49      5.50 o 
   4  -4  18       18.29       24.19      7.33 o 
  -3  -3  18       55.84       65.19      7.11 o 
  -2  -3  18        3.84       11.06      6.67 o 
  -1  -3  18      227.59      246.53     11.57 o 
   0  -3  18        8.99        4.64      6.22 o 
   1  -3  18       26.78       30.41      6.76 o 
   2  -3  18       26.40       21.00      6.36 o 
   3  -3  18        0.00       -1.72      6.11 o 
   4  -3  18       15.99       16.89      6.05 o 
   5  -3  18        3.95       -0.14      6.50 o 
  -3  -2  18       69.28       72.97      6.44 o 
  -2  -2  18        0.64        3.13      6.70 o 
  -1  -2  18        0.14        2.53      6.08 o 
   0  -2  18       33.83       39.63      6.69 o 
   1  -2  18       39.27       41.17      6.91 o 
   2  -2  18        4.37        1.10      5.68 o 
   3  -2  18        0.18       -3.46      5.83 o 
   4  -2  18       26.28       14.46      5.75 o 
   5  -2  18        1.76       -1.44      5.87 o 
  -3  -1  18       53.37       57.73      7.83 o 
  -2  -1  18       11.72       11.78      6.84 o 
  -1  -1  18      155.62      150.21      9.78 o 
   0  -1  18        0.25        1.85      6.38 o 
   1  -1  18       31.23       28.31      6.63 o 
   2  -1  18        9.60        5.50      6.04 o 
   3  -1  18        0.01       -5.56      5.56 o 
   4  -1  18        0.95       -6.29      6.29 o 
   5  -1  18        0.67       -5.11      6.35 o 
   6  -1  18       29.30       28.88      7.29 o 
  -3   0  18      118.38       94.68      7.57 o 
  -2   0  18        0.86        2.26      5.64 o 
  -1   0  18       60.86       63.35      7.76 o 
   0   0  18      111.99      119.77      8.90 o 
   1   0  18        0.25       -1.06      5.56 o 
   2   0  18       94.72       93.73      8.10 o 
   3   0  18        1.47       -1.51      5.55 o 
   4   0  18       80.90       85.92      8.22 o 
   5   0  18       13.05       16.15      5.75 o 
   6   0  18       24.53       17.47      6.81 o 
  -3   1  18      107.55       97.91      8.54 o 
  -2   1  18        5.30        7.50      5.81 o 
  -1   1  18       13.25       18.20      6.11 o 
   0   1  18       14.04       12.73      6.84 o 
   1   1  18       12.70       13.69      6.57 o 
   2   1  18       35.44       38.50      7.29 o 
   3   1  18        0.01       -3.05      3.05 o 
   4   1  18       74.33       68.99      4.43 o 
   5   1  18        1.32       -0.60      3.51 o 
   6   1  18        9.17       14.78      6.11 o 
  -3   2  18        3.67       -2.06      6.39 o 
  -2   2  18       22.03       18.14      5.96 o 
  -1   2  18       11.09       12.98      5.83 o 
   0   2  18       18.47       15.72      5.88 o 
   1   2  18       67.66       58.85      7.39 o 
   2   2  18      157.90      153.74      9.04 o 
   3   2  18       11.35        9.63      3.59 o 
   4   2  18      162.71      188.73      6.13 o 
   5   2  18       15.35        4.06      3.44 o 
   6   2  18        0.01        1.73      3.45 o 
  -2   3  18        0.86       -5.36      5.36 o 
  -1   3  18        0.39       -3.86      5.69 o 
   0   3  18      182.14      203.48     10.22 o 
   1   3  18        1.97        2.44      6.07 o 
   2   3  18       99.19      104.39      8.59 o 
   3   3  18       26.59       21.80      3.79 o 
   4   3  18       45.56       45.13      4.13 o 
   5   3  18        0.07        2.32      3.25 o 
   6   3  18        3.90        2.03      4.27 o 
  -1   4  18        2.91        1.09      5.03 o 
   0   4  18       92.55       93.08      7.87 o 
   1   4  18       30.04       30.73      6.24 o 
   2   4  18        4.51        1.61      6.42 o 
   3   4  18        4.44        6.95      3.64 o 
   4   4  18      222.28      234.58      9.87 o 
   5   4  18        6.74        4.10      3.22 o 
   6   4  18        1.50       -4.25      4.25 o 
   0   5  18       25.88       26.99      7.46 o 
   1   5  18       33.88       31.91      7.16 o 
   2   5  18      133.50      134.62      7.33 o 
   3   5  18        8.93        9.68      6.08 o 
   4   5  18       80.21       89.79      5.18 o 
   5   5  18       26.14       22.35      4.85 o 
   6   5  18        0.81       -4.07      4.07 o 
   0   6  18      324.91      339.99     11.66 o 
   1   6  18        5.80        7.79      4.74 o 
   2   6  18       73.78       70.75      6.71 o 
   3   6  18       77.27       70.25      7.63 o 
   4   6  18       37.30       38.72      4.06 o 
   5   6  18       10.43        5.53      5.30 o 
   6   6  18       16.24       15.47      5.25 o 
  -1   7  18       16.72       25.00      7.65 o 
   0   7  18      122.17      139.33      9.17 o 
   1   7  18        1.28        3.14      6.35 o 
   2   7  18       26.58       38.15      6.64 o 
   3   7  18        6.13        1.40      4.09 o 
   4   7  18       68.99       82.72      6.59 o 
   5   7  18        5.83       11.24      5.44 o 
   0   8  18       86.71       78.73      8.13 o 
   1   8  18       11.57        6.56      6.44 o 
   2   8  18       68.98       65.47      7.85 o 
   3   8  18        2.03        2.55      5.52 o 
   4   8  18       62.02       59.91      8.28 o 
   0  -4  19       27.81       18.04      6.69 o 
   1  -4  19        0.03       -5.63      6.12 o 
   2  -4  19        1.96       -7.08      7.08 o 
   3  -4  19       10.58        6.97      6.86 o 
  -1  -3  19        0.00        8.39      7.17 o 
   0  -3  19       20.96       25.78      7.30 o 
   1  -3  19        0.82       -3.94      6.53 o 
   2  -3  19       28.48       31.27      6.71 o 
   3  -3  19       17.85       10.63      5.98 o 
   4  -3  19        0.46       -6.79      6.95 o 
  -2  -2  19        6.65        7.00      7.02 o 
  -1  -2  19        1.61        1.33      7.36 o 
   0  -2  19       86.37       85.75      8.83 o 
   1  -2  19       25.42       18.41      6.87 o 
   2  -2  19        0.00       -2.65      5.66 o 
   3  -2  19       68.78       71.97      7.60 o 
   4  -2  19        1.90       -2.00      6.77 o 
   5  -2  19       27.39       19.20      7.83 o 
  -2  -1  19      154.85      123.85      9.30 o 
  -1  -1  19       11.55       17.49      6.74 o 
   0  -1  19        4.97        2.00      6.26 o 
   1  -1  19       12.92        7.31      5.98 o 
   2  -1  19       10.08        9.49      6.61 o 
   3  -1  19        4.16        2.49      5.99 o 
   4  -1  19        3.73       -0.32      7.06 o 
   5  -1  19       15.70       21.14      7.63 o 
  -2   0  19        2.71        8.04      6.79 o 
  -1   0  19        8.69        1.40      7.20 o 
   0   0  19       81.30       63.58      7.57 o 
   1   0  19       18.21       26.40      7.37 o 
   2   0  19        7.06        6.41      5.62 o 
   3   0  19        1.29        3.06      5.88 o 
   4   0  19        0.05       -5.87      5.87 o 
   5   0  19       92.26       83.70      8.20 o 
  -2   1  19       15.60        7.52      5.32 o 
  -1   1  19        0.02        2.99      5.16 o 
   0   1  19       24.88       24.36      7.03 o 
   1   1  19       48.02       61.87      8.29 o 
   2   1  19        0.76       -0.23      5.98 o 
   3   1  19       33.68       35.39      6.98 o 
   4   1  19        0.04        0.72      6.42 o 
   5   1  19       19.04       13.02      3.52 o 
   6   1  19       12.56       11.32      3.67 o 
  -2   2  19       43.08       38.14      6.55 o 
  -1   2  19       12.48       10.00      4.91 o 
   0   2  19        0.64        4.74      5.93 o 
   1   2  19       60.95       44.72      7.12 o 
   2   2  19       25.38       26.69      7.02 o 
   3   2  19       15.34       18.49      3.75 o 
   4   2  19       20.25       21.00      3.88 o 
   5   2  19       37.96       36.36      4.17 o 
   6   2  19        5.15        5.75      3.63 o 
  -2   3  19        3.70       -4.18      6.12 o 
  -1   3  19       14.72       16.80      5.46 o 
   0   3  19       25.09       17.22      5.62 o 
   1   3  19        3.83        2.74      6.05 o 
   2   3  19        1.91        2.19      6.46 o 
   3   3  19      141.02      152.60      6.06 o 
   4   3  19        0.05        3.09      3.25 o 
   5   3  19        3.21        4.65      3.37 o 
   6   3  19        0.22        4.56      4.18 o 
  -1   4  19        0.28       -1.54      5.66 o 
   0   4  19       60.01       40.33      6.65 o 
   1   4  19      142.85      153.83      6.47 o 
   2   4  19        0.08        1.58      6.51 o 
   3   4  19       76.10       71.15      4.81 o 
   4   4  19        6.39       10.41      5.35 o 
   5   4  19        4.57        0.22      3.38 o 
   6   4  19        0.88        0.16      4.59 o 
   0   5  19        3.01       -4.83      6.55 o 
   1   5  19       61.59       51.69      5.30 o 
   2   5  19        3.28        4.82      5.54 o 
   3   5  19       10.17       15.81      6.43 o 
   4   5  19       31.31       29.03      3.80 o 
   5   5  19        1.36        2.94      4.46 o 
   0   6  19       38.97       45.82      7.52 o 
   1   6  19        0.19        5.29      4.38 o 
   2   6  19        6.72        7.00      4.07 o 
   3   6  19      300.98      317.02     12.53 o 
   4   6  19        4.30        6.51      3.69 o 
   5   6  19       20.70       16.42      5.31 o 
   1   7  19       37.30       49.74      7.72 o 
   2   7  19        0.10       -2.10      6.10 o 
   3   7  19       21.36       16.80      7.58 o 
   1  -3  20       52.03       55.71      8.54 o 
   0  -2  20       18.29       27.10      7.45 o 
   1  -2  20        6.91       18.05      7.71 o 
   2  -2  20       34.10       37.65      7.43 o 
   3  -2  20        8.47        6.15      6.02 o 
  -1  -1  20       34.50       28.03      7.82 o 
   0  -1  20        1.19        4.77      7.27 o 
   1  -1  20       36.00       55.63      8.24 o 
   2  -1  20       39.49       45.20      8.10 o 
   3  -1  20        1.14       -1.76      5.82 o 
   4  -1  20        9.15        6.73      7.12 o 
  -1   0  20        1.62       -2.79      6.44 o 
   0   0  20       32.32       35.79      7.41 o 
   1   0  20        0.01        2.34      6.78 o 
   2   0  20       86.72      107.29      9.33 o 
   3   0  20        0.09        2.28      6.98 o 
   4   0  20       37.46       29.48      7.01 o 
  -1   1  20       14.93       24.64      5.93 o 
   0   1  20        3.64       -1.12      6.51 o 
   1   1  20        5.99        3.54      6.32 o 
   2   1  20       10.75       14.19      7.45 o 
   3   1  20        0.35       -1.87      7.62 o 
   4   1  20       48.22       51.61      7.47 o 
   5   1  20        9.00        7.90      7.05 o 
  -1   2  20       25.21       12.25      6.05 o 
   0   2  20       13.80       15.91      6.28 o 
   1   2  20       20.36       13.00      6.63 o 
   2   2  20       92.63      110.42      9.68 o 
   3   2  20        1.37        3.14      6.21 o 
   4   2  20      159.28      148.84      5.93 o 
   5   2  20        3.41        2.86      6.05 o 
  -1   3  20        6.00        0.03      5.90 o 
   0   3  20        9.30       12.67      6.26 o 
   1   3  20        0.13       -2.76      5.90 o 
   2   3  20       63.19       57.21      8.52 o 
   3   3  20        0.01       -3.58      3.58 o 
   4   3  20        0.01       -3.51      3.51 o 
   5   3  20        0.29       -1.39      4.45 o 
  -1   4  20        0.20       -5.91      6.66 o 
   0   4  20       35.75       22.23      6.61 o 
   1   4  20       16.94       14.04      6.23 o 
   2   4  20       25.75       31.26      6.76 o 
   3   4  20        0.05        1.93      3.63 o 
   4   4  20       14.52       16.42      4.04 o 
   0   5  20        0.38       -2.82      5.20 o 
   1   5  20        4.61        5.04      4.52 o 
   2   5  20      114.85      133.34      9.98 o 
   3   5  20        0.01        6.32      3.66 o 
   4   5  20       36.35       28.95      4.41 o 
   2   6  20       34.31       25.15      7.36 o 
   3   6  20        0.29       -0.12      5.93 o 
   1   0  21       13.33       17.21      8.29 o 
   2   0  21        6.49       15.59      8.03 o 
   1   1  21       14.25        5.59      7.40 o 
   2   1  21        8.69       14.92      6.94 o 
   3   1  21        1.28        7.51      7.11 o 
   1   2  21       26.14       25.18      6.41 o 
   2   2  21        0.48       -0.16      6.83 o 
   3   2  21       36.07       36.60      7.83 o 
   1   3  21        6.23        3.56      5.70 o 
   2   3  21        2.36       -0.68      6.89 o 
   3   3  21       10.20        6.21      3.73 o 
                                                 
